# Supplementary material for: Prevalence and Antimicrobial Resistance Profile of Salmonella Isolated from Human, Animal and Environment Samples in South Asia: A 10-Year Meta-analysis
Source: J Epidemiol Glob Health. 2023 Oct 26;13(4):637–52. doi: 10.1007/s44197-023-00160-x (PMC10686918; doi:10.1007/s44197-023-00160-x)
Supplement: Supplementary file 2 — Supplementary file2 (XLSX 46 KB) [file 44197_2023_160_MOESM2_ESM.xlsx]

## Sheet: Overall
Author	Year	Year_categorical	Salmonella_Positive	Total_sample	Country	Location	Source	Diagnostic_Test
Ahmed et al.	2010	2010-2013	8	100	Bangladesh	Rural	Animal	Culture
Begum et al.	2010	2010-2013	13	2155	Bangladesh	Urban	Animal	Culture
Begum et al.	2010	2010-2013	6	85	Bangladesh	Urban	Environment	Culture
Shanzida et al.	2010	2010-2013	35	100	Bangladesh	Urban	Animal	PCR
Mahmud et al.	2011	2010-2013	237	849	Bangladesh	Urban	Animal	Culture
Hosain et al.	2012	2010-2013	40	112	Bangladesh	Rural	Animal	Culture
Nasrin et al.	2012	2010-2013	104	200	Bangladesh	Rural	Animal	Culture
Marjan et al.	2013	2010-2013	76	80	Bangladesh	Urban	Environment	Culture
Shahunja et al.	2015	2014-2017	80	12940	Bangladesh	Urban	Human	c+b
Al-Salahuddin et al.	2015	2014-2017	18	60	Bangladesh	Urban	Animal	Culture
Siddiqui et al.	2015	2014-2017	6	100	Bangladesh	Urban	Environment	c+p
Hassan et al.	2015	2014-2017	9	16	Bangladesh	Urban	Environment	Culture
Faruq et al.	2016	2014-2017	66	100	Bangladesh	Rural	Animal	Culture
Saifullah et al.	2016	2014-2017	17	50	Bangladesh	Urban	Animal	PCR
Seel et al.	2018	2014-2017	46	60	Bangladesh	Rural	Animal	Culture
Rahman et al.	2016	2014-2017	31	90	Bangladesh	Rural	Animal	Culture
Tareq et al.	2016	2014-2017	111	310	Bangladesh	Rural	Animal	Culture
Mridha et al.	2017	2014-2017	72	160	Bangladesh	Urban	Animal	Biochemical
Mridha et al.	2017	2014-2017	23	128	Bangladesh	Urban	Environment	Biochemical
Mridha et al.	2017	2014-2017	15	64	Bangladesh	Urban	Human	Biochemical
Ahmed et al.	2017	2014-2017	14015	103679	Bangladesh	Urban	Human	c+b
Paul et al.	2017	2014-2017	32	60	Bangladesh	Rural	Animal	Culture
Haque et al.	2017	2014-2017	25	25	Bangladesh	Urban	Environment	Culture
Khatun et al.	2018	2018-2021	431	702	Bangladesh	Urban	Human	Culture
Debnath et al.	2018	2018-2021	6	100	Bangladesh	Urban	Environment	Culture
lslam et al	2018	2018-2021	36	100	Bangladesh	Urban	Animal	Culture
Islam et al.	2018	2018-2021	14	20	Bangladesh	Rural	Animal	Culture
Ahmed et al.	2018	2018-2021	72	120	Bangladesh	Urban	Environment	Culture
Shahjalal et al.	2018	2018-2021	7	54	Bangladesh	Rural	Animal	c+b
Rahman et al.	2018	2018-2021	37	169	Bangladesh	Urban	Animal	PCR
Sobur et al.	2019	2018-2021	60	240	Bangladesh	Both	Animal	PCR
Sobur et al.	2019	2018-2021	76	240	Bangladesh	Both	Environment	PCR
Hassan et al.	2019	2018-2021	103	143	Bangladesh	Urban	Environment	Culture
Sobur et al.	2019	2018-2021	34	60	Bangladesh	Urban	Environment	PCR
Khan et al.	2019	2018-2021	17	200	Bangladesh	Rural	Animal	Culture
Shahunja et al.	2020	2018-2021	147	401	Bangladesh	Urban	Human	Culture
Karim et al.	2020	2018-2021	11	40	Bangladesh	Urban	Human	PCR
Akter et al.	2020	2018-2021	93	140	Bangladesh	Urban	Environment	Culture
Sarker et al.	2021	2018-2021	49	120	Bangladesh	Both	Animal	Culture
Uddin et al.	2021	2018-2021	82	100	Bangladesh	Both	Animal	PCR
Garbern et al.	2021	2018-2021	1198	2135	Bangladesh	Urban	Human	Culture
Penjor et al.	2016	2014-2017	23	180	Bhutan	Urban	Animal	Culture
Chandrasekaran et al.	2011	2010-2013	3	15	India	Urban	Human	PCR
Thamizmani et al.	2012	2010-2013	6	68	India	Rural	Human	Culture
Singh et al.	2013	2010-2013	47	194	India	Rural	Animal	Biochemical
Wani et al.	2013	2010-2013	3	286	India	Rural	Animal	PCR
Singla et al.	2013	2010-2013	26	720	India	Rural	Environment	c+b
Dutta et al.	2014	2014-2017	102	490	India	Urban	Human	PCR
Geetha el al.	2014	2014-2017	58	14050	India	Urban	Human	PCR
Rathur et al.	2014	2014-2017	38	280	India	Rural	Human	Culture
Rose et al.	2014	2014-2017	349	41457	India	Urban	Human	Culture
Sugandhi et al.	2014	2014-2017	2	50	India	Rural	Human	Culture
Naik et al.	2015	2014-2017	32	400	India	Rural	Animal	PCR
Mishra et al.	2015	2014-2017	60	22876	India	Rural	Human	Biochemical
Kalambhe et al.	2015	2014-2017	10	400	India	Urban	Animal	Biochemical
Uppal et al.	2015	2014-2017	13	6527	India	Urban	Environment	Culture
Narain et al.	2015	2014-2017	225	315	India	Urban	Human	Culture
Menezes et al.	2016	2014-2017	284	3744	India	Urban	Human	PCR
Mahapatra et al.	2016	2014-2017	167	1488	India	Rural	Human	Culture
Ballal et al.	2016	2014-2017	64	3187	India	Rural	Human	Culture
Iyer et al.	2017	2014-2017	481	77713	India	Urban	Human	Biochemical
Makkar et al.	2018	2018-2021	780	29184	India	Rural	Human	PCR
Milton et al.	2018	2018-2021	16	370	India	Rural	Animal	Culture
Sharma et al.	2018	2018-2021	1066	329232	India	Rural	Human	Culture
Bandyopadhyay et al.	2018	2018-2021	146	958	India	Rural	Human	Culture
Bangera et al.	2019	2018-2021	58	496	India	Rural	Animal	Culture
Dash et al.	2019	2018-2021	51	1430	India	Rural	Human	PCR
Mahindroo et al.	2019	2018-2021	6	1912	India	Rural	Human	Culture
Mahindroo et al.	2019	2018-2021	17	906	India	Rural	Animal	Culture
Sharma et al.	2019	2018-2021	69	742	India	Rural	Animal	PCR
Sharma et al.	2020	2018-2021	62	8757	India	Urban	Human	PCR
Patel et al.	2020	2018-2021	12	188	India	Rural	Environment	PCR
Yangzom et al.	2020	2018-2021	122	13091	India	Urban	Human	Culture
Shrestha et al.	2010	2010-2013	67	90	Nepal	Urban	Animal	c+p
Kansakar et al.	2011	2010-2013	9	877	Nepal	Urban	Human	c+b
Lamichhane et al.	2014	2014-2017	12	1673	Nepal	Urban	Human	c+b
Bahadur et al.	2016	2014-2017	26	320	Nepal	Urban	Animal	c+b
Pokharel et al.	2016	2014-2017	92	1803	Nepal	Urban	Human	c+b
Saud et al.	2019	2018-2021	12	140	Nepal	Urban	Animal	c+b
Nelson et al.	2020	2018-2021	126	159	Nepal	Urban	Animal	c+b
Nelson et al.	2020	2018-2021	31	62	Nepal	Urban	Environment	c+b
Gupta et al.	2020	2018-2021	40	692	Nepal	Urban	Human	c+b
Fowler et al.	2021	2018-2021	103	708	Nepal	Rural	Environment	Culture
Khadka et al.	2021	2018-2021	90	1815	Nepal	Rural	Human	Culture
Maharjan et al.	2021	2018-2021	40	1298	Nepal	Urban	Human	c+b
Akhtar et al.	2010	2010-2013	139	425	Pakistan	Urban	Animal	c+b
Soomro et al.	2010	2010-2013	38	100	Pakistan	Urban	Animal	c+b
Akhtar et al.	2010	2010-2013	9	65	Pakistan	Urban	Environment	c+b
Akhtar et al.	2010	2010-2013	58	125	Pakistan	Urban	Human	c+b
Qamar et al.	2014	2014-2017	4302	116690	Pakistan	Urban	Human	c+b
Rahman et al.	2014	2014-2017	34	65	Pakistan	Urban	Human	Antisera
Haq et al.	2017	2014-2017	50	447	Pakistan	Both	Animal	c+b
Wajid et al.	2018	2018-2021	255	340	Pakistan	Urban	Animal	c+b
Hussain et al.	2019	2018-2021	292	430	Pakistan	Urban	Human	Culture
Saeed et al.	2019	2018-2021	78	650	Pakistan	Rural	Animal	c+b
Yasmin et al.	2020	2018-2021	67	150	Pakistan	Both	Animal	c+b
Koondhar et al.	2020	2018-2021	16	75	Pakistan	Urban	Animal	c+b
Qamar et al.	2020	2018-2021	816	3000	Pakistan	Both	Environment	c+b
Aslam et al.	2021	2018-2021	50	1510	Pakistan	Urban	Human	c+b
Tegner et al.	2019	2018-2021	2	98	Sri Lanka	Rural	Animal	Culture

## Sheet: serovar & overall DR
Author	Year	Year_categorical	Salmonella_Positive	Total_sample	Country	Diagnostic_Test	Locality	Source	Total_antimicrobial_tested	antimicrobial_found_resistence	Salmonella_Serovar	sample
Begum et al.	2010	2010-2013	19	2240	Bangladesh	Culture	Urban	Animal	10	5	spp	feces
Mahbub et al	2011	2010-2013	1	100	Bangladesh	Culture	Urban	Animal	10	5	Bongori	feces
Mahbub et al	2011	2010-2013	1	100	Bangladesh	Culture	Urban	Animal	10	1	Choleraesuis	gut
Mahbub et al	2011	2010-2013	1	100	Bangladesh	Culture	Urban	Animal	10	5	Indica	blood
Mahbub et al	2011	2010-2013	1	100	Bangladesh	Culture	Urban	Animal	10	5	Paratyphi A	gut
Mahbub et al	2011	2010-2013	4	100	Bangladesh	Culture	Urban	Animal	10	8	Salamae	feces
Sahadat et al.	2012	2010-2013	40	112	Bangladesh	Culture	Rural	Animal	10	7	spp	blood
Al-Salahuddin et al.	2015	2014-2017	18	60	Bangladesh	Culture	Urban	Animal	8	6	spp	blood
Faruq et al.	2016	2014-2017	66	100	Bangladesh	Culture	Rural	Animal	6	6	spp	blood
Saifullah et al.	2016	2014-2017	17	50	Bangladesh	PCR	Urban	Animal	6	5	spp	feces
Tareq et al.	2016	2014-2017	111	310	Bangladesh	Culture	Urban	Animal	8	8	spp	gut
Kabir et al.	2016	2014-2017	46	60	Bangladesh	Culture	Rural	Animal	8	4	spp	gut
Moshiur et al.	2016	2014-2017	31	90	Bangladesh	Culture	Rural	Animal	13	3	spp	gut
Rahman et al	2018	2018-2021	2	108	Bangladesh	c+b	Urban	Animal	10	5	spp	gut
Rahman et al	2018	2018-2021	29	51	Bangladesh	c+b	Urban	Animal	10	10	spp	feces
Rahman et al	2018	2018-2021	6	10	Bangladesh	c+b	Urban	Animal	10	8	spp	feces
Kabir et al.	2018	2018-2021	14	20	Bangladesh	PCR	Rural	Animal	8	6	spp	feces
Mahfuzul et al	2018	2018-2021	36	100	Bangladesh	Culture	Urban	Animal	12	12	spp	feces
Shahjalal et al.	2018	2018-2021	7	54	Bangladesh	Culture	Rural	Animal	7	4	spp	feces
M Abdus sobur	2019	2018-2021	60	240	Bangladesh	c+p	Both	Animal	12	12	spp	blood
Khan et al.	2019	2018-2021	17	200	Bangladesh	PCR	Urban	Animal	8	5	spp	blood
Sobur et al.	2019	2018-2021	34	60	Bangladesh	PCR	Urban	Animal	10	10	spp	blood
Karim et al	2020	2018-2021	11	40	Bangladesh	c+b	Urban	Animal	9	7	spp	blood
Mridha D	2020	2018-2021	72	160	Bangladesh	Biochemical	Rural	Animal	8	4	spp	gut
Shanzida et al	2020	2018-2021	35	100	Bangladesh	PCR	Rural	Animal	7	6	spp	swab
Akter et al.	2020	2018-2021	93	140	Bangladesh	PCR	Urban	Animal	10	10	spp	swab
Siddiky et al	2021	2018-2021	9	290	Bangladesh	c+p	Urban	Animal	16	12	Enteritidis	blood
Siddiky et al	2021	2018-2021	25	290	Bangladesh	c+p	Urban	Animal	16	14	Typhimurium	swab
Siddiky et al	2021	2018-2021	20	290	Bangladesh	c+p	Urban	Animal	16	11	Typhimurium	swab
Siddiky et al	2021	2018-2021	9	290	Bangladesh	c+p	Urban	Animal	16	9	Typhimurium	blood
Sarker et al	2021	2018-2021	49	120	Bangladesh	c+b	Both	Animal	8	8	spp	feces
Shajuty et al.	2013	2010-2013	76	80	Bangladesh	Culture	Urban	Environment	12	12	spp	food
Hassan et al.	2015	2014-2017	9	16	Bangladesh	Culture	Urban	Environment	10	8	spp	water
Siddiqui et al.	2015	2014-2017	6	100	Bangladesh	Culture	Urban	Environment	6	3	spp	soil
Mazedul et al.	2017	2014-2017	25	25	Bangladesh	Culture	Urban	Environment	5	4	spp	hand
Sunzid et al.	2018	2018-2021	72	120	Bangladesh	Culture	Urban	Environment	18	10	spp	insects
Tonmoy Debnath	2018	2018-2021	6	100	Bangladesh	c+b	Urban	Environment	11	6	Typhi	food
M Abdus sobur	2019	2018-2021	76	240	Bangladesh	c+p	Both	Environment	12	12	spp	water
Hassan et al.	2019	2018-2021	103	143	Bangladesh	Culture	Urban	Environment	11	10	spp	water
Shahunja, K. M.	2015	2014-2017	20	12940	Bangladesh	c+b	Urban	Human	6	3	spp	blood
Shahunja, K. M.	2015	2014-2017	60	12940	Bangladesh	c+b	Urban	Human	6	3	Typhi	stool
Ahmed et al	2017	2014-2017	1252	103679	Bangladesh	c+b	Urban	Human	9	5	Paratyphi A	blood
Ahmed et al	2017	2014-2017	5191	103679	Bangladesh	c+b	Urban	Human	9	4	Typhi	blood
Khatun et al	2018	2018-2021	431	702	Bangladesh	Culture	Urban	Human	9	7	spp	blood
Shahunja et al	2020	2018-2021	9	401	Bangladesh	Culture	Urban	Human	9	1	Paratyphi A	blood
Shahunja et al	2020	2018-2021	138	401	Bangladesh	Culture	Urban	Human	9	4	Typhi	blood
Garbern et al	2021	2018-2021	1198	2135	Bangladesh	Culture	Urban	Human	11	6	spp	blood
Penjor et al.	2016	2014-2017	6	180	Bhutan	Culture	Urban	Animal	6	4	Paratyphi B	swab
Penjor et al.	2016	2014-2017	17	180	Bhutan	Culture	Urban	Animal	6	4	Typhi	feces
Wani et al.	2013	2010-2013	1	286	India	PCR	Rural	Animal	14	3	Enteritidis	blood
Singh et al.	2013	2010-2013	4	194	India	Biochemical	Rural	Animal	8	2	Houtenae	swab
Singh et al.	2013	2010-2013	36	194	India	Biochemical	Rural	Animal	8	3	Indica	feces
Singh et al.	2013	2010-2013	7	194	India	Biochemical	Rural	Animal	8	1	Salamae	gut
Wani et al.	2013	2010-2013	2	286	India	PCR	Rural	Animal	14	4	Typhi	blood
Naik et al.	2015	2014-2017	32	400	India	PCR	Rural	Animal	13	12	spp	blood
Kalambhe et al.	2015	2014-2017	10	400	India	Biochemical	Urban	Animal	5	2	spp	swab
Milton et al.	2018	2018-2021	16	370	India	PCR	Rural	Animal	23	9	spp	feces
Mahindroo et al.	2019	2018-2021	17	906	India	Culture	Rural	Animal	7	1	Kentucky	gut
Sharma et al.	2019	2018-2021	52	742	India	PCR	Rural	Animal	12	12	Kentucky	gut
Bangera et al.	2019	2018-2021	58	496	India	Biochemical	Rural	Animal	11	5	spp	gut
Sharma et al.	2019	2018-2021	5	742	India	PCR	Rural	Animal	12	11	Typhimurium	feces
Sharma et al.	2019	2018-2021	12	742	India	PCR	Rural	Animal	12	12	Virchow	gut
Singh et al.	2013	2010-2013	26	720	India	c+b	Rural	Environment	16	11	spp	food
Patel et al.	2020	2018-2021	12	188	India	PCR	Rural	Environment	4	1	spp	soil
Chandrasekaran et al.	2011	2010-2013	3	15	India	PCR	Urban	Human	13	5	Typhi	blood
Thamizmani et al.	2012	2010-2013	6	68	India	Culture	Rural	Human	19	15	Typhi	blood
Rathaur et al.	2014	2014-2017	38	280	India	Culture	Rural	Human	8	5	spp	blood
Rose et al.	2014	2014-2017	349	41457	India	Culture	Urban	Human	3	3	spp	blood
Sugandhi et al.	2014	2014-2017	2	50	India	Culture	Rural	Human	16	10	spp	stool
Dutta et al.	2014	2014-2017	77	490	India	PCR	Urban	Human	17	6	Typhi	serum
Narain et al.	2015	2014-2017	5	315	India	Culture	Urban	Human	22	16	Paratyphi B	stool
Uppal et al.	2015	2014-2017	7	6527	India	Culture	Urban	Human	6	5	Typhi	blood
Narain et al.	2015	2014-2017	220	315	India	Culture	Urban	Human	22	20	Typhi	hand
Uppal et al.	2015	2014-2017	6	6527	India	Culture	Urban	Human	6	4	Typhimurium	serum
Ballal et al.	2016	2014-2017	64	3187	India	Culture	Rural	Human	4	3	spp	stool
Bandyopadhyay et al.	2018	2018-2021	18	958	India	Culture	Rural	Human	6	1	Paratyphi B	blood
Bandyopadhyay et al.	2018	2018-2021	128	958	India	Culture	Rural	Human	6	5	Typhi	blood
Dutta et al.	2014	2014-2017	25	490	India	PCR	Urban	Human	17	2	Paratyphi A	stool
Geetha et al.	2014	2014-2017	27	14050	India	PCR	Urban	Human	6	4	Paratyphi A	blood
Geetha et al.	2014	2014-2017	31	14050	India	PCR	Urban	Human	6	5	Typhi	serum
Mishra et al.	2015	2014-2017	14	22876	India	Biochemical	Rural	Human	9	3	Paratyphi A	stool
Mishra et al.	2015	2014-2017	46	22876	India	Biochemical	Rural	Human	9	6	Typhi	serum
Menezes et al.	2016	2014-2017	284	3744	India	PCR	Urban	Human	8	7	Paratyphi A	stool
Mahapatra et al.	2016	2014-2017	140	1488	India	Culture	Rural	Human	6	1	Paratyphi A	serum
Mahapatra et al.	2016	2014-2017	27	1488	India	Culture	Rural	Human	6	1	Typhi	blood
Iyer et al.	2017	2014-2017	73	77713	India	Biochemical	Urban	Human	5	4	Paratyphi A	blood
Iyer et al.	2017	2014-2017	408	77713	India	Biochemical	Urban	Human	5	5	Typhi	blood
Makkar et al.	2018	2018-2021	157	29184	India	Biochemical	Rural	Human	7	7	Paratyphi A	hand
Sharma et al.	2018	2018-2021	294	329232	India	Culture	Rural	Human	6	4	Paratyphi A	stool
Makkar et al.	2018	2018-2021	623	29184	India	Biochemical	Rural	Human	7	7	Typhi	stool
Sharma et al.	2018	2018-2021	772	329232	India	Culture	Rural	Human	6	4	Typhi	blood
Mahindroo et al.	2019	2018-2021	6	1912	India	Culture	Rural	Human	7	1	Kentucky	serum
Dash et al.	2019	2018-2021	15	1430	India	Culture	Rural	Human	7	4	Paratyphi A	stool
Dash et al.	2019	2018-2021	36	1430	India	Culture	Rural	Human	7	5	Typhi	blood
Sharma et al.	2020	2018-2021	1	8757	India	PCR	Urban	Human	10	0	Bareilly	hand
Sharma et al.	2020	2018-2021	1	8757	India	PCR	Urban	Human	10	4	Enteritidis	stool
Sharma et al.	2020	2018-2021	39	8757	India	PCR	Urban	Human	10	6	Kentucky	blood
Yangzom et al.	2020	2018-2021	122	13091	India	Culture	Urban	Human	12	12	spp	serum
Sharma et al.	2020	2018-2021	1	8757	India	PCR	Urban	Human	10	0	Stanley	stool
Sharma et al.	2020	2018-2021	18	8757	India	PCR	Urban	Human	10	8	Virchow	stool
Sharma et al.	2020	2018-2021	1	8757	India	PCR	Urban	Human	10	0	Weltevereden	stool
Sharma et al.	2020	2018-2021	1	8757	India	PCR	Urban	Human	10	0	Worthington	stool
Shrestha et al.	2010	2010-2013	67	90	Nepal	c+p	Urban	Animal	11	10	Enterica	gut
Bahadur et al.	2016	2014-2017	26	320	Nepal	c+b	Urban	Animal	7	6	Enterica	swab
Saud et al.	2019	2018-2021	12	140	Nepal	c+b	Urban	Animal	7	1	spp	swab
Nelson et al.	2020	2018-2021	126	221	Nepal	Culture	Urban	Animal	3	3	Enterica	swab
Nelson et al.	2020	2018-2021	31	221	Nepal	c+b	Urban	Environment	3	3	Enterica	soil
Fowler et al.	2021	2018-2021	103	708	Nepal	c+b	Rural	Environment	10	10	Enterica	insects
Kankasar et al.	2011	2010-2013	9	877	Nepal	c+b	Urban	Human	6	4	Typhi	blood
Lamichhane et al.	2014	2014-2017	12	1673	Nepal	c+b	Urban	Human	13	6	Enterica	blood
Pokharel et al.	2016	2014-2017	59	1803	Nepal	c+b	Urban	Human	12	2	Paratyphi A	blood
Pokharel et al.	2016	2014-2017	33	1803	Nepal	c+b	Urban	Human	12	8	Typhi	blood
Gupta et al.	2020	2018-2021	18	692	Nepal	c+b	Urban	Human	10	7	Paratyphi A	blood
Gupta et al.	2020	2018-2021	22	692	Nepal	c+b	Urban	Human	10	8	Typhi	blood
Khadka, P. et al.	2021	2018-2021	90	1815	Nepal	c+b	Rural	Human	10	3	Enterica	blood
Maharjan et al.	2021	2018-2021	11	1298	Nepal	Culture	Urban	Human	11	7	Paratyphi A	hand
Maharjan et al.	2021	2018-2021	29	1298	Nepal	Culture	Urban	Human	11	7	Typhi	stool
Haq	2017	2014-2017	50	447	Pakistan	c+b	Both	Animal	11	11	spp	swab
Khan	2019	2018-2021	78	650	Pakistan	c+b	Rural	Animal	15	15	spp	swab
Yasmin	2020	2018-2021	21	150	Pakistan	c+b	Both	Animal	12	12	Enteritidis	gut
Yasmin	2020	2018-2021	34	150	Pakistan	c+b	Both	Animal	12	12	Pullorum	blood
Yasmin	2020	2018-2021	12	150	Pakistan	c+b	Both	Animal	12	12	spp	feces
Soomro	2010	2010-2013	16	100	Pakistan	c+b	Urban	Environment	14	6	Enteritidis	insects
Soomro	2010	2010-2013	7	100	Pakistan	c+b	Urban	Environment	14	6	Pullorum	insects
Akhtar	2010	2010-2013	206	615	Pakistan	c+b	Urban	Environment	12	11	spp	insects
Soomro	2010	2010-2013	11	100	Pakistan	c+b	Urban	Environment	14	6	Typhi	insects
Soomro	2010	2010-2013	4	100	Pakistan	c+b	Urban	Environment	14	7	Typhimurium	insects
Wajid	2018	2018-2021	255	340	Pakistan	c+b	Urban	Environment	24	24	spp	food
Qamar	2020	2018-2021	92	3000	Pakistan	c+b	Both	Environment	13	9	Paratyphi A	food
Qamar	2020	2018-2021	122	3000	Pakistan	c+b	Both	Environment	13	8	Paratyphi B	food
Koondhar	2020	2018-2021	16	75	Pakistan	c+b	Urban	Environment	12	12	spp	water
Qamar	2020	2018-2021	279	3000	Pakistan	c+b	Both	Environment	13	11	Typhi	water
Qamar	2020	2018-2021	323	3000	Pakistan	c+b	Both	Environment	13	9	Typhimurium	soil
Qamar	2014	2014-2017	1726	116690	Pakistan	c+b	Both	Human	7	5	Paratyphi A	stool
Rahman	2014	2014-2017	34	65	Pakistan	Antisera	Urban	Human	6	5	spp	stool
Qamar	2014	2014-2017	2576	116690	Pakistan	c+b	Both	Human	7	7	Typhi	blood
Ashfaq	2019	2018-2021	53	430	Pakistan	Culture	Urban	Human	6	4	Paratyphi A	stool
Ashfaq	2019	2018-2021	239	430	Pakistan	Culture	Urban	Human	7	6	Typhi	hand
Aslam	2021	2018-2021	50	1510	Pakistan	c+b	Urban	Human	15	13	spp	blood
Tegner et al.	2019	2018-2021	2	98	Sri Lanka	Culture	Rural	Animal	11	0	Virchow	feces

## Sheet: BD_1
Author	Year	Total_Sample	Salmonella_Positive	Serovar	Sample_tested_for_Sensitivity	Ampicillin	Amoxycillin	Aminoglycoside	Amoxyclave	Amikacin	Amoxycillin and clauvonic acid	Amoxycillin and salbactam	Aztreonam	Azithromycine	Cephalosporin	Carbenicillin	Cephalothin	Ciprofloxacin	Cefoperazone	Cefoperazone/ Sulbactum	Doxycycline	Cefoxitin	Ticarcillin/clauvonic acid	Ceftazidime/clauvonic acid	Cefpodoxime	Cefotaxime	Ceftriaxone	Cefoperazone/sulbactam	Cefuroxime axetil	Cefuroxime	Cefazolin	Cefixime	Co-trimoxazole	Ceftazidime	Cefepime	Cefepime/Tazobactum	Cefalexin	Chloramphenicol	Clindamycine	Co-trimoxazole	Colistin	Erythromycine	Enrofloxacin	Gentamicin	Fluoroquinolone/quinolone	Furazolidone	Sulfafurazole	Sulfonamide	Norfloxacin
Mridha D	2020	352	110	Salmonella Spp.	110		4																																			7
Sarker et al	2021	120	49	Non-typhoidal Salmonella	20	8	5											1																										1
M Abdus sobur	2019	240	60	Salmonella Spp.	60	60								60				10																				20				54		5
M Abdus sobur	2019	240	76	Salmonella Spp.	76	76								76				9																				23				65		4
Ahmed et al	2017	103679	14015	Salmonella Typhi	14015	429												20									0					1								393
Ahmed et al	2017	103679	14015	Salmonella Paratyphi A, B strains	14015	5												2									0					1								4
Shahunja, K. M.	2015	12940	20	Non-typhoidal Salmonella	20	2								0				0									1											0		2
Shahunja, K. M.	2015	12940	60	Salmonella typhi	60	20								0				0									0											16		16
Md Bashir	2021	100	82	Salmonella Spp.	82	8				22	34							60									33	7	17	26					15						76			27
Khanam et al	2015	132	72	Salmonella typhi	72	21								0				70									0					0	15					15
Khatun et al	2018	702	431	S. typhi and paratyphi	431	96								7																			117					115
Siddiky et al	2021	290	25	S. Typhimurium	15	10				2	6		1	2				15								2	2							2				1						13
Siddiky et al	2021	290	20	S. Typhimurium	11	8				1	3		0	1				8								0	0							1				0						8
Siddiky et al	2021	290	9	S. Typhimurium	6	3				0	0		0	0				4								0	0							0				1						3
Siddiky et al	2021	290	25	S. Enteritidis	5	3				1	1		0	1				4								0	1							1				0						4
Shahunja et al	2020	401	138	Salmonella typhi	138	36				0				11				3									0					0		0										0
Shahunja et al	2020	401	9	Salmonella Paratyphi	9	0				0				2				0									0					0		0										0
Karim et al	2020	40	11	Salmonella Spp.	11	3	4							3				0																								5		0
Yu et al	2018	1425	1425	Salmonella typhi	1425	370								435	0			98									1					11	336					193
Garbern et al	2021	2135	1198	Salmonella Spp.	1198			3																														0							15
Tonmoy Debnath	2018	100	6	Salmonella typhi	6													3																2				3						2
Rahman et al	2018	108	2	Salmonella Spp.	2		2			0				1				0			2																					2		0
Rahman et al	2018	51	29	Salmonella Spp.	29		13			10				21				5			23																					29		4
Rahman et al	2018	10	6	Salmonella Spp.	6		2			1				5				1			4																					5		0
[truncated: 45 more columns]

## Sheet: BD_2
Author	Year	Total_Sample	Salmonella_Positive	Serovar	Sample_tested_for_Sensitivity	Ceftriaxone	Cefotaxime	Azithramycin	Ciprofloxacin	Tetracycline	Amoxycillin	Ampicillin	Chloramphenicol	Gentamycin	Nalidixic acid	Kanamycin	Streptomycin	Penicillin	Oxacillin	Clindamycin	Cephalothin	Erythromycin	Norfloxacin	Cephalexin	Enrofloxacin	Pefloxacin	Colistin	OTC	Ceftazidine	Doxycycine	Neomycin	Ertapenam	Meropenam	Impipenam	T+S	Vancomycin	Sulph	Cotrimaxole
Mahfuzul et al	2018	100	36	spp	36	3	4	10	12	36	30	31	20	18	14	16	26
Faruq et al	2016	40	26	spp	20											4		20	20	20	6	10
Faruq et al	2016	60	40	spp	25											2		25	25	25	17	23
Al-Salahuddin et al	2015	60	18	spp	18			4	4	12	15			1			7					15	3
Saifullah et al	2016	50	17	spp	17			3	0			15		4	4									14
Hassan et al	2019	143	103	spp	103	56		94	40	88	103	103										99			54	30	70	82
Kabir et al	2106	60	46	spp	46			40	0	8	11			0			0					42	0
Mahbub et al	2010	100	8	spp	8						7	7	0		2	0						5		4					3	3
Sobur et al	2019	240	136	spp	136			136	19	118			43	9		39						119						103			47	68	31	18
Kabir et al	2018	20	14	spp	14			4	1	12	4			0			7					9	0
Kamal et al	2013	80	76	spp	76	31		20	50			62	29	13		27		27				31												17	10	55
Sobur et al	2019	60	34	spp	34			26	10	34		28	7	2			23											25					25	12
Sahadat et al	2012	112	40	spp	40				0	24	36	32	4	8	0	4						32															0
Tareq et al	2016	310	111	spp	111				43	95	109	108										96			55	9	59
Begum et al	2010	2100	7	spp	7	0			0	0		1	0	0	2	2								0														2
Begum et al	2010	55	6	spp	6	0			0	0		3	0	0	3	0								0														2
Begum et al	2010	85	6	spp	6	0			0	6		6	0	0	5	2								0														0
Mahmud et al	2011	346	131	spp	131
Mahmud et al	2011	503	106	spp

## Sheet: Pak
Author	Year	Salmonella_Positive	Total_sample	Serovar type	Sample_tested_for_Sensitivity	Ampicillin	Amoxycillin	Amoxyclave	Amikacin	Amoxycillin and clauvonic acid	Amoxycillin and salbactam	Aztreonam	Azythromycine	Carbenicillin	Cephalothin	Ciprofloxacin	Cefoperazone	Cefoperazone/ Sulbactum	Cefoxitin	Ticarcillin/clauvonic acid	Ceftazidime/clauvonic acid	Cefpodoxime	Cefotaxime	Ceftriaxone	Cefuroxime	Cefazolin	Cefixime	Ceftazidime	Cefepime	Cefepime/Tazobactum	Cefalexin	Chloramphenicol	Clindamycine	Co-trimoxazole	Colistin	Erhythromycine	Enrofloxacin	Gentamycine	Furazolidone	Sulfafurazole	Sulfonamide	Norfloxacin	Tigecycline	Cloxacillin	Oxacillin	Rifampicin	Kanamycine	Carbenicillin	Penicillin
Ashfaq	2019	50	447	typhi	239	195							7			217								115								189
Ashfaq	2019	78	650	paratyphi A	53	18										48								0								18
Akhtar	2010	21	150	spp	14	1																										0				14		13									12		12
Yasmin	2020	34	150	enteritidis	21	20	20									16					11		8	7			3					9						11
Yasmin	2020	12	150	pullorum	34	34	32									20					22		8	8			8					22						21
Yasmin	2020	16	100	spp	12	12	12									9					2		5	3			3					10						9
Qamar	2014	7	100	typhi	1726	1703																		2			2					1704
Qamar	2014	206	615	paratyphi A	2576	39																		0			0					45
Koondhar	2020	11	100	spp	62	54	46									38			26								31		20								35	43									43
Haq	2017	4	100	spp	50	11	10									4																12						5				5					8
Khan	2019	255	340	spp	234	174	187						98			35								20								51						32
Rahman	2014	92	3000	spp	65	34										16								0								35
Qamar	2020	122	3000	typhi	281	109	79									31					34				12				3			83						19
Qamar	2020	16	75	paratyphi A	89	19	13									9					5				0				5			6						4
Qamar	2020	279	3000	paratyphi B	121	11	23									2					0				7				4			15						0
Qamar	2020	323	3000	typhimurium	328	87	25									30					0				16				9			31						33
Soomro	2010	1726	116690	enteritidis	16	16										0					0		0									0						0									0
Soomro	2010	34	65	typhi	11	11										0					0		0									0						0									0
Soomro	2010	2576	116690	pullorum	7	7										0					0		0									0						0									0
Soomro	2010	53	430	typhimurium	4	4										0					0		0									0						0									0
		239	430
		50	1510
[truncated: 34 more columns]

## Sheet: Rest
Author	Country	Year	Total_Sample	Salmonella_Positive	Sample_tested_for_Sensitivity	Ampicillin	Amoxycillin	Aztreonam	Azythromycine	Cefalexin	Ceftazidime	Cefixime	Ceftriaxone	Cefotaxime	Ciprofloxacin	Enrofloxacin	Gentamicin	Imipenem	Nalidixic acid	Piperacillin	Streptomycin	Tetracycline	Cotrimoxazole	Chloramphenicol	Penicillin	Clindamycine	Kanamycine	Erhythromycine	Rifampicin	Oxacillin	Norfloxacin	Sulfonamide	Furazolidone	Co-trimoxazole	Colistin	Metronidazole	Tobramycine	Levofloxacin	Sparofloxacin	Moxifloxacin	Ofloxacin	Meropenem	Amoxyclave	Nitrofurantoin	Amikacin	Amoxycillin and clauvonic acid	Aztreonam	Doxycycline	Cephalothin
Fowler et al.	Nepal	2021	708	103	103	13					3			49	5	18	2		20					3											4													36
Kankasar et al.	Nepal	2011	877	9	9		3						0		0				4					3										3
Khadka et al.	Nepal	2021	1815	90	90		0		0			0	0	0	12				84					0										0							13
Nelson et al.	Nepal	2020	221	31	31				2						3							29
Nelson et al.	Nepal	2020	221	126	126				6						14							124																				0
Saud et al.	Nepal	2019	140	12	12		1				0						0		0			0												0										0
Shrestha et al.	Nepal	2010	90	67	67	65									5		0		65		3	62		10							7			46												65			64
Gupta et al.	Nepal	2020	692	22	22		20		2			4	1		9		3		21					0										0							2
Gupta et al.	Nepal	2020	692	18	18		16		3			4	1		1		0		16					0																	1
Lamichhane et al.	Nepal	2014	1673	12	12	0	0			0			0		0				3			1		1							1			1							0				1
Bahadur et al.	Nepal	2016	320	26	26								1		0		3							2				20						7
Pokharel et al.	Nepal	2016	1803	33	33	1						0	0		2				27					1										1				0			2
Pokharel et al.	Nepal	2016	1803	59	59	0	0		0			0	0		0				58					0										0				0			0
Maharjan et al.	Nepal	2021	1298	29	29		0		1			0	1	1	11				24				0	0														1			1
Maharjan et al.	Nepal	2021	1298	11	11		0		1			0	1	1	10				10				0	0														1			1
Penjor et al.	Bhutan	2016	180	23	23		15										6				10	22
Tegner et al.	Sri Lanka	2019	98	2	2	0	0							0		0	0				0	0													0									0
[truncated: 5 more columns]

## Sheet: Ind
Author	Year	Total_Sample	Salmonella_Positive	Serovar	Sample_tested_for_Sensitivity	Ampicillin	Amoxycillin	Amoxyclave	Amikacin	Amoxycillin and clauvonic acid	Amoxycillin and salbactam	Aztreonam	Azythromycine	Carbenicillin	Cephalothin	Ciprofloxacin	Cefoperazone	Cefoperazone/ Sulbactum	Cefoxitin	Ticarcillin/clauvonic acid	Ceftazidime/clauvonic acid	Cefpodoxime	Cefotaxime	Ceftriaxone	Cefuroxime	Cefazolin	Cefixime	Ceftazidime	Cefepime	Cefepime/Tazobactum	Cefalexin	Chloramphenicol	Clindamycine	Co-trimoxazole	Colistin	Erhythromycine	Enrofloxacin	Gentamycine	Furazolidone	Sulfafurazole	Sulfonamide	Norfloxacin	Tigecycline	Cloxacillin	Oxacillin	Rifampicin	Kanamycine	Carbenicillin	Penicillin
Iyer et al.	2017	77713	408	Typhi	408	31										288																6		15
Iyer et al.	2017	77713	73	Paratyphi A	73	13										33																0		1
Bangera et al.	2019	496	58	Salmonella spp	58	19		4	0				0			42								0	0			0				0		17				10
Sharma et al.	2020	8757	39	Kentucky	39	28										37							5	0								0		0				10				28
Sharma et al.	2020	8757	18	Virchow	18	1										11							1	1								1		0				15				1
Sharma et al.	2020	8757	1	Weltevereden	1	0										0							0	0								0		0				0				0
Sharma et al.	2020	8757	1	Bareilly	1	0										0							0	0								0		0				0				0
Sharma et al.	2020	8757	1	Stanley	1	0										0							0	0								0		0				0				0
Sharma et al.	2020	8757	1	Enteridis	1	1										0							0	0								1		0				0				1
Sharma et al.	2020	8757	1	Worthington	1	0										0							0	0								0		0				0				0
Dutta et al.	2014	490	77	Typhi	77	14			0	0		0	0			15							0	0				0				14		14				0
Dutta et al.	2014	490	25	Paratyphi A	25	0			0	0		0	0			5							0	0				0				0		0				0
Makkar et al.	2018	29184	623	Typhi	623	134							436			447								24								86		38
Makkar et al.	2018	29184	157	Paratyphi A	157	51							13			150								27								40		11
Patel et al.	2020	188	12	Salmonella spp	12																											0							0		12
Milton et al.	2018	370	16	Salmonella spp	16	2		2	0			2				0							3					3						2	0	0	0	0							0		0	2
Naik et al.	2015	400	32	Salmonella spp	32	8	7	6								0							13				6	3			7					3		2
Mishra et al.	2015	22876	46	Typhi	46	4							0			7								0								4		4
Mishra et al.	2015	22876	14	Paratyphi A	14	0							0			2								0								0		0
Kalambhe et al.	2015	400	10	Salmonella spp	10	2			0																													0									0
Menezes et al.	2016	3744	284	Paratyphi A	284	35										18								0								27		39
Singh et al.	2013	194	36	Indica	36	4										0							0									0		1				0
Singh et al.	2013	194	7	Salamae	7	7										0							0									0		0				0
Singh et al.	2013	194	4	Houtenae	4	1										0							0									0		0				0
Sharma et al.	2018	329232	772	Typhi	771		189									55								0			0					93		98
Sharma et al.	2018	329232	294	Paratyphi A	294		29									57								0			0					17		17
Wani et al.	2013	286	2	Typhi	2	2		0	0							0							0	0							0	0		2			0	0				0
Wani et al.	2013	286	1	Enteridis	1	1		0	0							0							0	0							0	0		1			0	0				0
Geetha et al.	2014	14050	31	Typhi	31	3										4								0								1		1
Geetha et al.	2014	14050	27	Paratyphi A	27	3										0								0								1		1
Dash et al.	2019	1430	36	Typhi	36	6							0			36								0								3		3
Dash et al.	2019	1430	15	Paratyphi A	15	1							0			15								0								0		1
Mahindroo et al.	2019	1912	6	Kentucky	6								0			6												0	0						0
Mahindroo et al.	2019	906	17	Kentucky	17								0			17												0	0						0
Uppal et al.	2015	6527	7	Typhi	7	4			0							1							1															1
Uppal et al.	2015	6527	6	Typhimurium	6	4			0							3							1															0
Mahapatra et al.	2016	1488	27	Typhi	27	0										0							0									27		0
Mahapatra et al.	2016	1488	140	Paratyphi A	140	0										0							0									0		0
Yangzom et al.	2020	13091	122	Salmonella spp	122	12	4									33		2						10					9					10	5								2
Rathaur et al.	2014	280	38	Salmonella spp	38					2	3	0				10							0		0									9
Ballal et al.	2016	3187	64	Salmonella spp	64	0										1																		0
Thamizmani et al.	2012	68	6	Typhi	6	6			4				6	6	4	1								0	1		0					0		6				2				1
Bandyopadhyay et al.	2018	958	128	Typhi	116	8										8								0								8		8
Bandyopadhyay et al.	2018	958	18	Paratyphi	16	0										0								0								0		0
Rose et al.	2014	41457	349	Salmonella spp	349	254										345											249
Chandrasekaran et al.	2011	15	3	Typhi	3	3	0		0							0																0						0						1		3	0
Sugandhi et al.	2014	50	2	Salmonella spp	2			2	0			2					2	0	2	1	0	2		2			2		2																	2
Narain et al.	2015	315	220	Typhi	220	89			56	97			100			91		0					156	56	85		118	15		90		15		72				104
Narain et al.	2015	315	5	Paratyphi B	5	2			0	3			2			1		0					5	2	1		3	1		2		2		1				3
Sharma et al.	2019	742	52	Kentucky	52	49										51			7				36			47										52
Sharma et al.	2019	742	12	Virchow	12	12										3			2				8			2										12
Sharma et al.	2019	742	5	Typhimurium	5	5										4			2				3			3										5
Singh et al.	2013	720	26	Salmonella spp	26	0	0									3																6	26	6	0		0	2							26		0		26
[truncated: 25 more columns]
