# Supplementary material for: Prevalence and Antimicrobial Resistance Profile of Salmonella Isolated from Human, Animal and Environment Samples in South Asia: A 10-Year Meta-analysis
Source: J Epidemiol Glob Health. 2023 Oct 26;13(4):637–52. doi: 10.1007/s44197-023-00160-x (PMC10686918; doi:10.1007/s44197-023-00160-x)
Supplement: Supplementary file 3 — Supplementary file3 (XLSX 60 KB) [file 44197_2023_160_MOESM3_ESM.xlsx]

## Sheet: ampi
author	year	sero	tfs	ampi
Sarker et al	2021	spp	20	8
M Abdus sobur	2019	spp	60	60
M Abdus sobur	2019	spp	76	76
Ahmed et al	2017	typhi	14015	429
Ahmed et al	2017	paratyphi A	14015	5
Shahunja, K. M.	2015	spp	20	2
Shahunja, K. M.	2015	typhi	60	20
Md Bashir	2021	spp	82	8
Khanam et al	2015	typhi	72	21
Khatun et al	2018	typhi	431	96
Siddiky et al	2021	typhimurium	15	10
Siddiky et al	2021	typhimurium	11	8
Siddiky et al	2021	typhimurium	6	3
Siddiky et al	2021	enteritidis	5	3
Shahunja et al	2020	typhi	138	36
Shahunja et al	2020	paratyphi A	9	0
Karim et al	2020	spp	11	3
Yu et al	2018	typhi	1425	370
Mahfuzul et al	2018	spp	36	31
Saifullah et al	2016	spp	17	15
Hassan et al	2019	spp	103	103
Mahbub et al	2010	spp	8	7
Kamal et al	2013	spp	76	62
Sobur et al	2019	spp	34	28
Sahadat et al	2012	spp	40	32
Tareq et al	2016	spp	111	108
Begum et al	2010	spp	7	1
Begum et al	2010	spp	6	3
Begum et al	2010	spp	6	6
Ashfaq	2019	typhi	239	195
Ashfaq	2019	paratyphi A	53	18
Akhtar	2010	spp	14	1
Yasmin	2020	enteritidis	21	20
Yasmin	2020	pullorum	34	34
Yasmin	2020	spp	12	12
Qamar	2014	typhi	1726	1703
Qamar	2014	paratyphi A	2576	39
Koondhar	2020	spp	62	54
Aslam	2021	spp	NA	NA
Haq	2017	spp	50	11
Khan	2019	spp	234	174
Rahman	2014	spp	65	34
Qamar	2020	typhi	281	109
Qamar	2020	paratyphi A	89	19
Qamar	2020	paratyphi B	121	11
Qamar	2020	typhimurium	328	87
Soomro	2010	enteritidis	16	16
Soomro	2010	typhi	11	11
Soomro	2010	pullorum	7	7
Soomro	2010	typhimurium	4	4
Wajid	2018	spp	NA	NA
Fowler et al.	2021	paratyphi B	103	13
Kankasar et al.	2011	typhi	9	NA
Khadka et al.	2021	enterica	90	NA
Nelson et al.	2020	enterica	31	NA
Nelson et al.	2020	enterica	126	NA
Saud et al.	2019	spp	12	NA
Shrestha et al.	2010	enterica	67	65
Gupta et al.	2020	paratyphi A	22	NA
Gupta et al.	2020	typhi	18	NA
Lamichhane et al.	2014	enterica	12	0
Bahadur et al.	2016	enterica	26	NA
Pokharel et al.	2016	paratyphi A	33	1
Pokharel et al.	2016	typhi	59	0
Maharjan et al.	2021	paratyphi A	29	NA
Maharjan et al.	2021	typhi	11	NA
Penjor et al.	2016	paratyphi A	23	NA
Tegner et al.	2019	Virchow	2	0
Iyer et al.	2017	typhi	408	31
Iyer et al.	2017	paratyphi A	73	13
Bangera et al.	2019	spp	58	19
Sharma et al.	2020	kentucky	39	28
Sharma et al.	2020	virchow	18	1
Sharma et al.	2020	weltevereden	1	0
Sharma et al.	2020	bareilly	1	0
Sharma et al.	2020	stanley	1	0
Sharma et al.	2020	enteridis	1	1
Sharma et al.	2020	worthington	1	0
Dutta et al.	2014	typhi	77	14
Dutta et al.	2014	paratyphi A	25	0
Makkar et al.	2018	typhi	623	134
Makkar et al.	2018	paratyphi A	157	51
Patel et al.	2020	spp	12	NA
Milton et al.	2018	spp	16	2
Naik et al.	2015	spp	32	8
Mishra et al.	2015	typhi	46	4
Mishra et al.	2015	paratyphi A	14	0
Kalambhe et al.	2015	spp	10	2
Menezes et al.	2016	paratyphi A	284	35
Singh et al.	2013	indica	36	4
Singh et al.	2013	salamae	7	7
Singh et al.	2013	houtenae	4	1
Sharma et al.	2018	typhi	771	NA
Sharma et al.	2018	paratyphi A	294	NA
Wani et al.	2013	typhi	2	2
Wani et al.	2013	enteridis	1	1
Geetha et al.	2014	typhi	31	3
Geetha et al.	2014	paratyphi A	27	3
Dash et al.	2019	typhi	36	6
Dash et al.	2019	paratyphi A	15	1
Mahindroo et al.	2019	kentucky	6	NA
Mahindroo et al.	2019	kentucky	17	NA
Uppal et al.	2015	typhi	7	4
Uppal et al.	2015	typhimurium	6	4
Mahapatra et al.	2016	typhi	27	0
Mahapatra et al.	2016	paratyphi A	140	0
Yangzom et al.	2020	spp	122	12
Rathaur et al.	2014	spp	38	NA
Ballal et al.	2016	spp	64	0
Thamizmani et al.	2012	typhi	6	6
Bandyopadhyay et al.	2018	typhi	116	8
Bandyopadhyay et al.	2018	paratyphi B	16	0
Rose et al.	2014	spp	349	254
Chandrasekaran et al.	2011	typhi	3	3
Sugandhi et al.	2014	spp	2	NA
Narain et al.	2015	typhi	220	89
Narain et al.	2015	paratyphi B	5	2
Sharma et al.	2019	kentucky	52	49
Sharma et al.	2019	virchow	12	12
Sharma et al.	2019	typhimurium	5	5
Singh et al.	2013	spp	26	0

## Sheet: amoxy
author	year	sero	tfs	amoxy
Mridha D	2020	spp	110	4
Sarker et al	2021	spp	20	5
M Abdus sobur	2019	spp	60	NA
M Abdus sobur	2019	spp	76	NA
Ahmed et al	2017	typhi	14015	NA
Ahmed et al	2017	paratyphi A	14015	NA
Shahunja, K. M.	2015	spp	20	NA
Shahunja, K. M.	2015	typhi	60	NA
Md Bashir	2021	spp	82	NA
Khanam et al	2015	typhi	72	NA
Khatun et al	2018	typhi	431	NA
Siddiky et al	2021	typhimurium	15	NA
Siddiky et al	2021	typhimurium	11	NA
Siddiky et al	2021	typhimurium	6	NA
Siddiky et al	2021	enteritidis	5	NA
Shahunja et al	2020	typhi	138	NA
Shahunja et al	2020	paratyphi A	9	NA
Karim et al	2020	spp	11	4
Yu et al	2018	typhi	1425	NA
Garbern et al	2021	spp	1198	NA
Tonmoy Debnath	2018	typhi	6	NA
Rahman et al	2018	spp	2	2
Rahman et al	2018	spp	29	13
Rahman et al	2018	spp	6	2
Mahfuzul et al	2018	spp	36	30
Faruq et al	2016	spp	20	NA
Faruq et al	2016	spp	25	NA
Al-Salahuddin et al	2015	spp	18	15
Saifullah et al	2016	spp	17	NA
Hassan et al	2019	spp	103	103
Kabir et al	2106	spp	46	11
Mahbub et al	2010	spp	8	7
Sobur et al	2019	spp	136	NA
Kabir et al	2018	spp	14	4
Kamal et al	2013	spp	76	NA
Sobur et al	2019	spp	34	NA
Sahadat et al	2012	spp	40	36
Tareq et al	2016	spp	111	109
Begum et al	2010	spp	7	NA
Begum et al	2010	spp	6	NA
Begum et al	2010	spp	6	NA
Mahmud et al	2011	spp	131	20
Mahmud et al	2011	spp	106	32
Ashfaq	2019	typhi	239	12
Ashfaq	2019	paratyphi A	53	NA
Akhtar	2010	spp	14	NA
Yasmin	2020	pullorum	34	NA
Yasmin	2020	spp	12	10
Qamar	2014	typhi	1726	187
Qamar	2014	paratyphi A	2576	79
Koondhar	2020	spp	62	NA
Haq	2017	spp	50	13
Khan	2019	spp	234	23
Rahman	2014	spp	65	25
Qamar	2020	typhi	281	NA
Qamar	2020	paratyphi A	89	NA
Qamar	2020	paratyphi B	121	NA
Qamar	2020	typhimurium	328	NA
Soomro	2010	enteritidis	16	NA
Soomro	2010	typhi	11	NA
Soomro	2010	pullorum	7	NA
Soomro	2010	typhimurium	4	NA
Fowler et al.	2021	paratyphi B	103	NA
Kankasar et al.	2011	typhi	9	3
Khadka et al.	2021	enterica	90	0
Nelson et al.	2020	enterica	31	NA
Nelson et al.	2020	enterica	126	NA
Saud et al.	2019	spp	12	1
Shrestha et al.	2010	enterica	67	NA
Gupta et al.	2020	paratyphi A	22	20
Gupta et al.	2020	typhi	18	16
Lamichhane et al.	2014	enterica	12	0
Bahadur et al.	2016	enterica	26	NA
Pokharel et al.	2016	paratyphi A	33	NA
Pokharel et al.	2016	typhi	59	0
Maharjan et al.	2021	paratyphi A	29	0
Maharjan et al.	2021	typhi	11	0
Penjor et al.	2016	paratyphi A	23	15
Tegner et al.	2019	Virchow	2	0
Iyer et al.	2017	typhi	408	NA
Iyer et al.	2017	paratyphi A	73	NA
Bangera et al.	2019	spp	58	NA
Sharma et al.	2020	kentucky	39	NA
Sharma et al.	2020	virchow	18	NA
Sharma et al.	2020	weltevereden	1	NA
Sharma et al.	2020	bareilly	1	NA
Sharma et al.	2020	stanley	1	NA
Sharma et al.	2020	enteridis	1	NA
Sharma et al.	2020	worthington	1	NA
Dutta et al.	2014	typhi	77	NA
Dutta et al.	2014	paratyphi A	25	NA
Makkar et al.	2018	typhi	623	NA
Makkar et al.	2018	paratyphi A	157	NA
Patel et al.	2020	spp	12	NA
Milton et al.	2018	spp	16	NA
Naik et al.	2015	spp	32	7
Mishra et al.	2015	typhi	46	NA
Mishra et al.	2015	paratyphi A	14	NA
Kalambhe et al.	2015	spp	10	NA
Menezes et al.	2016	paratyphi A	284	NA
Singh et al.	2013	indica	36	NA
Singh et al.	2013	salamae	7	NA
Singh et al.	2013	houtenae	4	NA
Sharma et al.	2018	typhi	771	189
Sharma et al.	2018	paratyphi A	294	29
Wani et al.	2013	typhi	2	NA
Wani et al.	2013	enteridis	1	NA
Geetha et al.	2014	typhi	31	NA
Geetha et al.	2014	paratyphi A	27	NA
Dash et al.	2019	typhi	36	NA
Dash et al.	2019	paratyphi A	15	NA
Mahindroo et al.	2019	kentucky	6	NA
Mahindroo et al.	2019	kentucky	17	NA
Uppal et al.	2015	typhi	7	NA
Uppal et al.	2015	typhimurium	6	NA
Mahapatra et al.	2016	typhi	27	NA
Mahapatra et al.	2016	paratyphi A	140	NA
Yangzom et al.	2020	spp	122	4
Rathaur et al.	2014	spp	38	NA
Ballal et al.	2016	spp	64	NA
Thamizmani et al.	2012	typhi	6	NA
Bandyopadhyay et al.	2018	typhi	116	NA
Bandyopadhyay et al.	2018	paratyphi B	16	NA
Rose et al.	2014	spp	349	NA
Chandrasekaran et al.	2011	typhi	3	0
Sugandhi et al.	2014	spp	2	NA
Narain et al.	2015	typhi	220	NA
Narain et al.	2015	paratyphi B	5	NA
Sharma et al.	2019	kentucky	52	NA
Sharma et al.	2019	virchow	12	NA
Sharma et al.	2019	typhimurium	5	NA
Singh et al.	2013	spp	26	0

## Sheet: azith
author	year	sero	tfs	azith
Mridha D	2020	spp	110	NA
Sarker et al	2021	spp	20	NA
M Abdus sobur	2019	spp	60	60
M Abdus sobur	2019	spp	76	76
Ahmed et al	2017	typhi	14015	NA
Ahmed et al	2017	paratyphi A	14015	NA
Shahunja, K. M.	2015	spp	20	0
Shahunja, K. M.	2015	typhi	60	0
Md Bashir	2021	spp	82	NA
Khanam et al	2015	typhi	72	0
Khatun et al	2018	typhi	431	7
Siddiky et al	2021	typhimurium	15	2
Siddiky et al	2021	typhimurium	11	1
Siddiky et al	2021	typhimurium	6	0
Siddiky et al	2021	enteritidis	5	1
Shahunja et al	2020	typhi	138	11
Shahunja et al	2020	paratyphi A	9	2
Karim et al	2020	spp	11	3
Yu et al	2018	typhi	1425	435
Garbern et al	2021	spp	1198	NA
Tonmoy Debnath	2018	typhi	6	NA
Rahman et al	2018	spp	2	1
Rahman et al	2018	spp	29	21
Rahman et al	2018	spp	6	5
Mahfuzul et al	2018	spp	36	10
Faruq et al	2016	spp	20	NA
Faruq et al	2016	spp	25	NA
Al-Salahuddin et al	2015	spp	18	4
Saifullah et al	2016	spp	17	3
Hassan et al	2019	spp	103	94
Kabir et al	2106	spp	46	40
Mahbub et al	2010	spp	8	NA
Sobur et al	2019	spp	136	136
Kabir et al	2018	spp	14	4
Kamal et al	2013	spp	76	20
Sobur et al	2019	spp	34	26
Sahadat et al	2012	spp	40	7
Tareq et al	2016	spp	111	NA
Begum et al	2010	spp	7	NA
Begum et al	2010	spp	6	NA
Begum et al	2010	spp	6	NA
Mahmud et al	2011	spp	131	NA
Mahmud et al	2011	spp	106	NA
Ashfaq	2019	typhi	239	NA
Ashfaq	2019	paratyphi A	53	NA
Akhtar	2010	spp	14	NA
Yasmin	2020	enteritidis	21	NA
Yasmin	2020	spp	12	NA
Qamar	2014	typhi	1726	NA
Qamar	2014	paratyphi A	2576	NA
Koondhar	2020	spp	62	NA
Haq	2017	spp	50	NA
Khan	2019	spp	234	NA
Rahman	2014	spp	65	NA
Qamar	2020	typhi	281	NA
Qamar	2020	paratyphi A	89	NA
Qamar	2020	paratyphi B	121	NA
Qamar	2020	typhimurium	328	NA
Soomro	2010	enteritidis	16	NA
Soomro	2010	typhi	11	NA
Soomro	2010	pullorum	7	NA
Soomro	2010	typhimurium	4	NA
Fowler et al.	2021	paratyphi B	103	NA
Kankasar et al.	2011	typhi	9	NA
Khadka et al.	2021	enterica	90	0
Nelson et al.	2020	enterica	31	2
Nelson et al.	2020	enterica	126	6
Saud et al.	2019	spp	12	NA
Shrestha et al.	2010	enterica	67	NA
Gupta et al.	2020	paratyphi A	22	2
Gupta et al.	2020	typhi	18	3
Lamichhane et al.	2014	enterica	12	NA
Bahadur et al.	2016	enterica	26	NA
Pokharel et al.	2016	paratyphi A	33	NA
Pokharel et al.	2016	typhi	59	0
Maharjan et al.	2021	paratyphi A	29	1
Maharjan et al.	2021	typhi	11	1
Penjor et al.	2016	paratyphi A	23	NA
Tegner et al.	2019	Virchow	2	NA
Iyer et al.	2017	typhi	408	NA
Iyer et al.	2017	paratyphi A	73	NA
Bangera et al.	2019	spp	58	0
Sharma et al.	2020	kentucky	39	NA
Sharma et al.	2020	virchow	18	NA
Sharma et al.	2020	weltevereden	1	NA
Sharma et al.	2020	bareilly	1	NA
Sharma et al.	2020	stanley	1	NA
Sharma et al.	2020	enteridis	1	NA
Sharma et al.	2020	worthington	1	NA
Dutta et al.	2014	typhi	77	0
Dutta et al.	2014	paratyphi A	25	0
Makkar et al.	2018	typhi	623	436
Makkar et al.	2018	paratyphi A	157	13
Patel et al.	2020	spp	12	NA
Milton et al.	2018	spp	16	NA
Naik et al.	2015	spp	32	NA
Mishra et al.	2015	typhi	46	0
Mishra et al.	2015	paratyphi A	14	0
Kalambhe et al.	2015	spp	10	NA
Menezes et al.	2016	paratyphi A	284	NA
Singh et al.	2013	indica	36	NA
Singh et al.	2013	salamae	7	NA
Singh et al.	2013	houtenae	4	NA
Sharma et al.	2018	typhi	771	NA
Sharma et al.	2018	paratyphi A	294	NA
Wani et al.	2013	typhi	2	NA
Wani et al.	2013	enteridis	1	NA
Geetha et al.	2014	typhi	31	NA
Geetha et al.	2014	paratyphi A	27	NA
Dash et al.	2019	typhi	36	0
Dash et al.	2019	paratyphi A	15	0
Mahindroo et al.	2019	kentucky	6	0
Mahindroo et al.	2019	kentucky	17	0
Uppal et al.	2015	typhi	7	NA
Uppal et al.	2015	typhimurium	6	NA
Mahapatra et al.	2016	typhi	27	NA
Mahapatra et al.	2016	paratyphi A	140	NA
Yangzom et al.	2020	spp	122	NA
Rathaur et al.	2014	spp	38	NA
Ballal et al.	2016	spp	64	NA
Thamizmani et al.	2012	typhi	6	6
Bandyopadhyay et al.	2018	typhi	116	NA
Bandyopadhyay et al.	2018	paratyphi B	16	NA
Rose et al.	2014	spp	349	NA
Chandrasekaran et al.	2011	typhi	3	NA
Sugandhi et al.	2014	spp	2	NA
Narain et al.	2015	typhi	220	100
Narain et al.	2015	paratyphi B	5	2
Sharma et al.	2019	kentucky	52	NA
Sharma et al.	2019	virchow	12	NA
Sharma et al.	2019	typhimurium	5	NA
Singh et al.	2013	spp	26	NA

## Sheet: cipro
author	year	sero	tfs	cipro
Mridha D	2020	spp	110	NA
Sarker et al	2021	spp	20	1
M Abdus sobur	2019	spp	60	10
M Abdus sobur	2019	spp	76	9
Ahmed et al	2017	typhi	14015	20
Ahmed et al	2017	paratyphi A	14015	2
Shahunja, K. M.	2015	spp	20	0
Shahunja, K. M.	2015	typhi	60	0
Md Bashir	2021	spp	82	60
Khanam et al	2015	typhi	72	70
Khatun et al	2018	typhi	431	NA
Siddiky et al	2021	typhimurium	15	15
Siddiky et al	2021	typhimurium	11	8
Siddiky et al	2021	typhimurium	6	4
Siddiky et al	2021	enteritidis	5	4
Shahunja et al	2020	typhi	138	3
Shahunja et al	2020	paratyphi A	9	0
Karim et al	2020	spp	11	0
Yu et al	2018	typhi	1425	98
Garbern et al	2021	spp	1198	NA
Tonmoy Debnath	2018	typhi	6	3
Rahman et al	2018	spp	2	0
Rahman et al	2018	spp	29	5
Rahman et al	2018	spp	6	1
Mahfuzul et al	2018	spp	36	12
Faruq et al	2016	spp	20	NA
Faruq et al	2016	spp	25	NA
Al-Salahuddin et al	2015	spp	18	4
Saifullah et al	2016	spp	17	0
Hassan et al	2019	spp	103	40
Kabir et al	2106	spp	46	0
Mahbub et al	2010	spp	8	NA
Sobur et al	2019	spp	136	19
Kabir et al	2018	spp	14	1
Kamal et al	2013	spp	76	50
Sobur et al	2019	spp	34	10
Sahadat et al	2012	spp	40	0
Tareq et al	2016	spp	111	43
Begum et al	2010	spp	7	0
Begum et al	2010	spp	6	0
Begum et al	2010	spp	6	0
Mahmud et al	2011	spp	131	NA
Mahmud et al	2011	spp	106	NA
Ashfaq	2019	typhi	239	217
Ashfaq	2019	paratyphi A	53	48
Akhtar	2010	spp	14	NA
Yasmin	2020	enteritidis	21	16
Yasmin	2020	pullorum	34	20
Yasmin	2020	spp	12	9
Qamar	2014	typhi	1726	NA
Qamar	2014	paratyphi A	2576	NA
Koondhar	2020	spp	62	38
Haq	2017	spp	50	4
Khan	2019	spp	234	35
Rahman	2014	spp	65	16
Qamar	2020	typhi	281	31
Qamar	2020	paratyphi A	89	9
Qamar	2020	paratyphi B	121	2
Qamar	2020	typhimurium	328	30
Soomro	2010	enteritidis	16	0
Soomro	2010	typhi	11	0
Soomro	2010	pullorum	7	0
Soomro	2010	typhimurium	4	0
Fowler et al.	2021	paratyphi B	103	5
Kankasar et al.	2011	typhi	9	0
Khadka et al.	2021	enterica	90	12
Nelson et al.	2020	enterica	31	3
Nelson et al.	2020	enterica	126	14
Saud et al.	2019	spp	12	NA
Shrestha et al.	2010	enterica	67	5
Gupta et al.	2020	paratyphi A	22	9
Gupta et al.	2020	typhi	18	1
Lamichhane et al.	2014	enterica	12	0
Bahadur et al.	2016	enterica	26	0
Pokharel et al.	2016	paratyphi A	33	2
Pokharel et al.	2016	typhi	59	0
Maharjan et al.	2021	paratyphi A	29	11
Maharjan et al.	2021	typhi	11	10
Penjor et al.	2016	paratyphi A	23	NA
Tegner et al.	2019	Virchow	2	NA
Iyer et al.	2017	typhi	408	288
Iyer et al.	2017	paratyphi A	73	33
Bangera et al.	2019	spp	58	42
Sharma et al.	2020	kentucky	39	37
Sharma et al.	2020	virchow	18	11
Sharma et al.	2020	weltevereden	1	0
Sharma et al.	2020	bareilly	1	0
Sharma et al.	2020	stanley	1	0
Sharma et al.	2020	enteridis	1	0
Sharma et al.	2020	worthington	1	0
Dutta et al.	2014	typhi	77	15
Dutta et al.	2014	paratyphi A	25	5
Makkar et al.	2018	typhi	623	447
Makkar et al.	2018	paratyphi A	157	150
Patel et al.	2020	spp	12	NA
Milton et al.	2018	spp	16	0
Naik et al.	2015	spp	32	0
Mishra et al.	2015	typhi	46	7
Mishra et al.	2015	paratyphi A	14	2
Kalambhe et al.	2015	spp	10	NA
Menezes et al.	2016	paratyphi A	284	18
Singh et al.	2013	indica	36	0
Singh et al.	2013	salamae	7	0
Singh et al.	2013	houtenae	4	0
Sharma et al.	2018	typhi	771	55
Sharma et al.	2018	paratyphi A	294	57
Wani et al.	2013	typhi	2	0
Wani et al.	2013	enteridis	1	0
Geetha et al.	2014	typhi	31	4
Geetha et al.	2014	paratyphi A	27	0
Dash et al.	2019	typhi	36	36
Dash et al.	2019	paratyphi A	15	15
Mahindroo et al.	2019	kentucky	6	6
Mahindroo et al.	2019	kentucky	17	17
Uppal et al.	2015	typhi	7	1
Uppal et al.	2015	typhimurium	6	3
Mahapatra et al.	2016	typhi	27	0
Mahapatra et al.	2016	paratyphi A	140	0
Yangzom et al.	2020	spp	122	33
Rathaur et al.	2014	spp	38	10
Ballal et al.	2016	spp	64	1
Thamizmani et al.	2012	typhi	6	1
Bandyopadhyay et al.	2018	typhi	116	8
Bandyopadhyay et al.	2018	paratyphi B	16	0
Rose et al.	2014	spp	349	345
Chandrasekaran et al.	2011	typhi	3	0
Sugandhi et al.	2014	spp	2	NA
Narain et al.	2015	typhi	220	91
Narain et al.	2015	paratyphi B	5	1
Sharma et al.	2019	kentucky	52	51
Sharma et al.	2019	virchow	12	3
Sharma et al.	2019	typhimurium	5	4
Singh et al.	2013	spp	26	3

## Sheet: ceftra
author	year	sero	tfs	ceftra
Mridha D	2020	spp	110	NA
Sarker et al	2021	spp	20	NA
M Abdus sobur	2019	spp	60	NA
M Abdus sobur	2019	spp	76	NA
Ahmed et al	2017	typhi	14015	0
Ahmed et al	2017	paratyphi A	14015	0
Shahunja, K. M.	2015	spp	20	1
Shahunja, K. M.	2015	typhi	60	0
Md Bashir	2021	spp	82	33
Khanam et al	2015	typhi	72	0
Khatun et al	2018	typhi	431	NA
Siddiky et al	2021	typhimurium	15	2
Siddiky et al	2021	typhimurium	11	0
Siddiky et al	2021	typhimurium	6	0
Siddiky et al	2021	enteritidis	5	1
Shahunja et al	2020	typhi	138	0
Shahunja et al	2020	paratyphi A	9	0
Karim et al	2020	spp	11	NA
Yu et al	2018	typhi	1425	1
Garbern et al	2021	spp	1198	NA
Tonmoy Debnath	2018	typhi	6	NA
Rahman et al	2018	spp	2	NA
Rahman et al	2018	spp	29	NA
Rahman et al	2018	spp	6	NA
Mahfuzul et al	2018	spp	36	3
Faruq et al	2016	spp	20	NA
Faruq et al	2016	spp	25	NA
Al-Salahuddin et al	2015	spp	18	NA
Saifullah et al	2016	spp	17	NA
Hassan et al	2019	spp	103	56
Kabir et al	2106	spp	46	NA
Mahbub et al	2010	spp	8	NA
Sobur et al	2019	spp	136	NA
Kabir et al	2018	spp	14	NA
Kamal et al	2013	spp	76	31
Sobur et al	2019	spp	34	NA
Sahadat et al	2012	spp	40	NA
Tareq et al	2016	spp	111	NA
Begum et al	2010	spp	7	0
Begum et al	2010	spp	6	0
Begum et al	2010	spp	6	0
Mahmud et al	2011	spp	131	NA
Mahmud et al	2011	spp	106	NA
Ashfaq	2019	typhi	239	115
Ashfaq	2019	paratyphi A	53	0
Akhtar	2010	spp	14	NA
Yasmin	2020	enteritidis	21	7
Yasmin	2020	pullorum	34	8
Yasmin	2020	spp	12	3
Qamar	2014	typhi	1726	2
Qamar	2014	paratyphi A	2576	0
Koondhar	2020	spp	62	NA
Haq	2017	spp	50	NA
Khan	2019	spp	234	20
Rahman	2014	spp	65	0
Qamar	2020	typhi	281	NA
Qamar	2020	paratyphi A	89	NA
Qamar	2020	paratyphi B	121	NA
Qamar	2020	typhimurium	328	NA
Soomro	2010	enteritidis	16	NA
Soomro	2010	typhi	11	NA
Soomro	2010	pullorum	7	NA
Soomro	2010	typhimurium	4	NA
Fowler et al.	2021	paratyphi B	103	NA
Kankasar et al.	2011	typhi	9	0
Khadka et al.	2021	enterica	90	0
Nelson et al.	2020	enterica	31	NA
Nelson et al.	2020	enterica	126	NA
Saud et al.	2019	spp	12	NA
Shrestha et al.	2010	enterica	67	NA
Gupta et al.	2020	paratyphi A	22	1
Gupta et al.	2020	typhi	18	1
Lamichhane et al.	2014	enterica	12	0
Bahadur et al.	2016	enterica	26	1
Pokharel et al.	2016	paratyphi A	33	0
Pokharel et al.	2016	typhi	59	0
Maharjan et al.	2021	paratyphi A	29	1
Maharjan et al.	2021	typhi	11	1
Penjor et al.	2016	paratyphi A	23	NA
Tegner et al.	2019	Virchow	2	NA
Iyer et al.	2017	typhi	408	NA
Iyer et al.	2017	paratyphi A	73	NA
Bangera et al.	2019	spp	58	0
Sharma et al.	2020	kentucky	39	0
Sharma et al.	2020	virchow	18	1
Sharma et al.	2020	weltevereden	1	0
Sharma et al.	2020	bareilly	1	0
Sharma et al.	2020	stanley	1	0
Sharma et al.	2020	enteridis	1	0
Sharma et al.	2020	worthington	1	0
Dutta et al.	2014	typhi	77	0
Dutta et al.	2014	paratyphi A	25	0
Makkar et al.	2018	typhi	623	24
Makkar et al.	2018	paratyphi A	157	27
Patel et al.	2020	spp	12	NA
Milton et al.	2018	spp	16	NA
Naik et al.	2015	spp	32	NA
Mishra et al.	2015	typhi	46	0
Mishra et al.	2015	paratyphi A	14	0
Kalambhe et al.	2015	spp	10	NA
Menezes et al.	2016	paratyphi A	284	0
Singh et al.	2013	indica	36	NA
Singh et al.	2013	salamae	7	NA
Singh et al.	2013	houtenae	4	NA
Sharma et al.	2018	typhi	771	0
Sharma et al.	2018	paratyphi A	294	0
Wani et al.	2013	typhi	2	0
Wani et al.	2013	enteridis	1	0
Geetha et al.	2014	typhi	31	0
Geetha et al.	2014	paratyphi A	27	0
Dash et al.	2019	typhi	36	0
Dash et al.	2019	paratyphi A	15	0
Mahindroo et al.	2019	kentucky	6	NA
Mahindroo et al.	2019	kentucky	17	NA
Uppal et al.	2015	typhi	7	NA
Uppal et al.	2015	typhimurium	6	NA
Mahapatra et al.	2016	typhi	27	NA
Mahapatra et al.	2016	paratyphi A	140	NA
Yangzom et al.	2020	spp	122	10
Rathaur et al.	2014	spp	38	NA
Ballal et al.	2016	spp	64	NA
Thamizmani et al.	2012	typhi	6	0
Bandyopadhyay et al.	2018	typhi	116	0
Bandyopadhyay et al.	2018	paratyphi B	16	0
Rose et al.	2014	spp	349	NA
Chandrasekaran et al.	2011	typhi	3	NA
Sugandhi et al.	2014	spp	2	2
Narain et al.	2015	typhi	220	56
Narain et al.	2015	paratyphi B	5	2
Sharma et al.	2019	kentucky	52	NA
Sharma et al.	2019	virchow	12	NA
Sharma et al.	2019	typhimurium	5	NA
Singh et al.	2013	spp	26	NA

## Sheet: cefix
author	year	sero	tfs	cefix
Mridha D	2020	spp	110	NA
Sarker et al	2021	spp	20	NA
M Abdus sobur	2019	spp	60	NA
M Abdus sobur	2019	spp	76	NA
Ahmed et al	2017	typhi	14015	1
Ahmed et al	2017	paratyphi A	14015	1
Shahunja, K. M.	2015	spp	20	NA
Shahunja, K. M.	2015	typhi	60	NA
Md Bashir	2021	spp	82	NA
Khanam et al	2015	typhi	72	0
Khatun et al	2018	typhi	431	NA
Siddiky et al	2021	typhimurium	15	NA
Siddiky et al	2021	typhimurium	11	NA
Siddiky et al	2021	typhimurium	6	NA
Siddiky et al	2021	enteritidis	5	NA
Shahunja et al	2020	typhi	138	0
Shahunja et al	2020	paratyphi A	9	0
Karim et al	2020	spp	11	NA
Yu et al	2018	typhi	1425	11
Garbern et al	2021	spp	1198	NA
Tonmoy Debnath	2018	typhi	6	NA
Rahman et al	2018	spp	2	NA
Rahman et al	2018	spp	29	NA
Rahman et al	2018	spp	6	NA
Mahfuzul et al	2018	spp	36	NA
Faruq et al	2016	spp	20	NA
Faruq et al	2016	spp	25	NA
Al-Salahuddin et al	2015	spp	18	NA
Saifullah et al	2016	spp	17	NA
Hassan et al	2019	spp	103	NA
Kabir et al	2106	spp	46	NA
Mahbub et al	2010	spp	8	NA
Sobur et al	2019	spp	136	NA
Kabir et al	2018	spp	14	NA
Kamal et al	2013	spp	76	NA
Sobur et al	2019	spp	34	NA
Sahadat et al	2012	spp	40	NA
Tareq et al	2016	spp	111	NA
Begum et al	2010	spp	7	NA
Begum et al	2010	spp	6	NA
Begum et al	2010	spp	6	NA
Mahmud et al	2011	spp	131	NA
Mahmud et al	2011	spp	106	NA
Ashfaq	2019	typhi	239	NA
Ashfaq	2019	paratyphi A	53	NA
Akhtar	2010	spp	14	NA
Yasmin	2020	enteritidis	21	3
Yasmin	2020	pullorum	34	8
Yasmin	2020	spp	12	3
Qamar	2014	typhi	1726	2
Qamar	2014	paratyphi A	2576	0
Koondhar	2020	spp	62	31
Haq	2017	spp	50	NA
Khan	2019	spp	234	NA
Rahman	2014	spp	65	NA
Qamar	2020	typhi	281	NA
Qamar	2020	paratyphi A	89	NA
Qamar	2020	paratyphi B	121	NA
Qamar	2020	typhimurium	328	NA
Soomro	2010	enteritidis	16	NA
Soomro	2010	typhi	11	NA
Soomro	2010	pullorum	7	NA
Soomro	2010	typhimurium	4	NA
Fowler et al.	2021	paratyphi B	103	NA
Kankasar et al.	2011	typhi	9	NA
Khadka et al.	2021	enterica	90	0
Nelson et al.	2020	enterica	31	NA
Nelson et al.	2020	enterica	126	NA
Saud et al.	2019	spp	12	NA
Shrestha et al.	2010	enterica	67	NA
Gupta et al.	2020	paratyphi A	22	4
Gupta et al.	2020	typhi	18	4
Lamichhane et al.	2014	enterica	12	NA
Bahadur et al.	2016	enterica	26	NA
Pokharel et al.	2016	paratyphi A	33	0
Pokharel et al.	2016	typhi	59	0
Maharjan et al.	2021	paratyphi A	29	0
Maharjan et al.	2021	typhi	11	0
Penjor et al.	2016	paratyphi A	23	NA
Tegner et al.	2019	Virchow	2	NA
Iyer et al.	2017	typhi	408	NA
Iyer et al.	2017	paratyphi A	73	NA
Bangera et al.	2019	spp	58	NA
Sharma et al.	2020	kentucky	39	NA
Sharma et al.	2020	virchow	18	NA
Sharma et al.	2020	weltevereden	1	NA
Sharma et al.	2020	bareilly	1	NA
Sharma et al.	2020	stanley	1	NA
Sharma et al.	2020	enteridis	1	NA
Sharma et al.	2020	worthington	1	NA
Dutta et al.	2014	typhi	77	NA
Dutta et al.	2014	paratyphi A	25	NA
Makkar et al.	2018	typhi	623	NA
Makkar et al.	2018	paratyphi A	157	NA
Patel et al.	2020	spp	12	NA
Milton et al.	2018	spp	16	NA
Naik et al.	2015	spp	32	6
Mishra et al.	2015	typhi	46	NA
Mishra et al.	2015	paratyphi A	14	NA
Kalambhe et al.	2015	spp	10	NA
Menezes et al.	2016	paratyphi A	284	NA
Singh et al.	2013	indica	36	NA
Singh et al.	2013	salamae	7	NA
Singh et al.	2013	houtenae	4	NA
Sharma et al.	2018	typhi	771	0
Sharma et al.	2018	paratyphi A	294	0
Wani et al.	2013	typhi	2	NA
Wani et al.	2013	enteridis	1	NA
Geetha et al.	2014	typhi	31	NA
Geetha et al.	2014	paratyphi A	27	NA
Dash et al.	2019	typhi	36	NA
Dash et al.	2019	paratyphi A	15	NA
Mahindroo et al.	2019	kentucky	6	NA
Mahindroo et al.	2019	kentucky	17	NA
Uppal et al.	2015	typhi	7	NA
Uppal et al.	2015	typhimurium	6	NA
Mahapatra et al.	2016	typhi	27	NA
Mahapatra et al.	2016	paratyphi A	140	NA
Yangzom et al.	2020	spp	122	NA
Rathaur et al.	2014	spp	38	NA
Ballal et al.	2016	spp	64	NA
Thamizmani et al.	2012	typhi	6	0
Bandyopadhyay et al.	2018	typhi	116	NA
Bandyopadhyay et al.	2018	paratyphi B	16	NA
Rose et al.	2014	spp	349	249
Chandrasekaran et al.	2011	typhi	3	NA
Sugandhi et al.	2014	spp	2	2
Narain et al.	2015	typhi	220	118
Narain et al.	2015	paratyphi B	5	3
Sharma et al.	2019	kentucky	52	NA
Sharma et al.	2019	virchow	12	NA
Sharma et al.	2019	typhimurium	5	NA
Singh et al.	2013	spp	26	NA

## Sheet: chloram
author	year	sero	tfs	chloram
Mridha D	2020	spp	110	NA
Sarker et al	2021	spp	20	NA
M Abdus sobur	2019	spp	60	20
M Abdus sobur	2019	spp	76	23
Ahmed et al	2017	typhi	14015	NA
Ahmed et al	2017	paratyphi A	14015	NA
Shahunja, K. M.	2015	spp	20	0
Shahunja, K. M.	2015	typhi	60	16
Md Bashir	2021	spp	82	NA
Khanam et al	2015	typhi	72	15
Khatun et al	2018	typhi	431	115
Siddiky et al	2021	typhimurium	15	1
Siddiky et al	2021	typhimurium	11	0
Siddiky et al	2021	typhimurium	6	1
Siddiky et al	2021	enteritidis	5	0
Shahunja et al	2020	typhi	138	NA
Shahunja et al	2020	paratyphi A	9	NA
Karim et al	2020	spp	11	NA
Yu et al	2018	typhi	1425	193
Garbern et al	2021	spp	1198	0
Tonmoy Debnath	2018	typhi	6	3
Rahman et al	2018	spp	2	NA
Rahman et al	2018	spp	29	NA
Rahman et al	2018	spp	6	NA
Mahfuzul et al	2018	spp	36	20
Faruq et al	2016	spp	20	NA
Faruq et al	2016	spp	25	NA
Al-Salahuddin et al	2015	spp	18	NA
Saifullah et al	2016	spp	17	NA
Hassan et al	2019	spp	103	NA
Kabir et al	2106	spp	46	NA
Mahbub et al	2010	spp	8	0
Sobur et al	2019	spp	136	43
Kabir et al	2018	spp	14	NA
Kamal et al	2013	spp	76	29
Sobur et al	2019	spp	34	7
Sahadat et al	2012	spp	40	4
Tareq et al	2016	spp	111	NA
Begum et al	2010	spp	7	0
Begum et al	2010	spp	6	0
Begum et al	2010	spp	6	0
Mahmud et al	2011	spp	131	NA
Mahmud et al	2011	spp	106	NA
Ashfaq	2019	typhi	239	189
Ashfaq	2019	paratyphi A	53	18
Akhtar	2010	spp	14	0
Yasmin	2020	enteritidis	21	9
Yasmin	2020	pullorum	34	22
Yasmin	2020	spp	12	10
Qamar	2014	typhi	1726	1704
Qamar	2014	paratyphi A	2576	45
Koondhar	2020	spp	62	NA
Haq	2017	spp	50	12
Khan	2019	spp	234	51
Rahman	2014	spp	65	35
Qamar	2020	typhi	281	83
Qamar	2020	paratyphi A	89	6
Qamar	2020	paratyphi B	121	15
Qamar	2020	typhimurium	328	31
Soomro	2010	enteritidis	16	0
Soomro	2010	typhi	11	0
Soomro	2010	pullorum	7	0
Soomro	2010	typhimurium	4	0
Fowler et al.	2021	paratyphi B	103	3
Kankasar et al.	2011	typhi	9	3
Khadka et al.	2021	enterica	90	0
Nelson et al.	2020	enterica	31	NA
Nelson et al.	2020	enterica	126	NA
Saud et al.	2019	spp	12	NA
Shrestha et al.	2010	enterica	67	10
Gupta et al.	2020	paratyphi A	22	0
Gupta et al.	2020	typhi	18	0
Lamichhane et al.	2014	enterica	12	1
Bahadur et al.	2016	enterica	26	2
Pokharel et al.	2016	paratyphi A	33	1
Pokharel et al.	2016	typhi	59	0
Maharjan et al.	2021	paratyphi A	29	0
Maharjan et al.	2021	typhi	11	0
Penjor et al.	2016	paratyphi A	23	NA
Tegner et al.	2019	Virchow	2	NA
Iyer et al.	2017	typhi	408	6
Iyer et al.	2017	paratyphi A	73	0
Bangera et al.	2019	spp	58	0
Sharma et al.	2020	kentucky	39	0
Sharma et al.	2020	virchow	18	1
Sharma et al.	2020	weltevereden	1	0
Sharma et al.	2020	bareilly	1	0
Sharma et al.	2020	stanley	1	0
Sharma et al.	2020	enteridis	1	1
Sharma et al.	2020	worthington	1	0
Dutta et al.	2014	typhi	77	14
Dutta et al.	2014	paratyphi A	25	0
Makkar et al.	2018	typhi	623	86
Makkar et al.	2018	paratyphi A	157	40
Patel et al.	2020	spp	12	0
Milton et al.	2018	spp	16	NA
Naik et al.	2015	spp	32	NA
Mishra et al.	2015	typhi	46	4
Mishra et al.	2015	paratyphi A	14	0
Kalambhe et al.	2015	spp	10	NA
Menezes et al.	2016	paratyphi A	284	27
Singh et al.	2013	indica	36	0
Singh et al.	2013	salamae	7	0
Singh et al.	2013	houtenae	4	0
Sharma et al.	2018	typhi	771	93
Sharma et al.	2018	paratyphi A	294	17
Wani et al.	2013	typhi	2	0
Wani et al.	2013	enteridis	1	0
Geetha et al.	2014	typhi	31	1
Geetha et al.	2014	paratyphi A	27	1
Dash et al.	2019	typhi	36	3
Dash et al.	2019	paratyphi A	15	0
Mahindroo et al.	2019	kentucky	6	NA
Mahindroo et al.	2019	kentucky	17	NA
Uppal et al.	2015	typhi	7	NA
Uppal et al.	2015	typhimurium	6	NA
Mahapatra et al.	2016	typhi	27	27
Mahapatra et al.	2016	paratyphi A	140	0
Yangzom et al.	2020	spp	122	NA
Rathaur et al.	2014	spp	38	NA
Ballal et al.	2016	spp	64	NA
Thamizmani et al.	2012	typhi	6	0
Bandyopadhyay et al.	2018	typhi	116	8
Bandyopadhyay et al.	2018	paratyphi B	16	0
Rose et al.	2014	spp	349	NA
Chandrasekaran et al.	2011	typhi	3	0
Sugandhi et al.	2014	spp	2	NA
Narain et al.	2015	typhi	220	15
Narain et al.	2015	paratyphi B	5	2
Sharma et al.	2019	kentucky	52	NA
Sharma et al.	2019	virchow	12	NA
Sharma et al.	2019	typhimurium	5	NA
Singh et al.	2013	spp	26	6

## Sheet: cotrim
author	year	sero	tfs	cotrim
Mridha D	2020	spp	110	NA
Sarker et al	2021	spp	20	NA
M Abdus sobur	2019	spp	60	NA
M Abdus sobur	2019	spp	76	NA
Ahmed et al	2017	typhi	14015	NA
Ahmed et al	2017	paratyphi A	14015	NA
Shahunja, K. M.	2015	spp	20	NA
Shahunja, K. M.	2015	typhi	60	NA
Md Bashir	2021	spp	82	NA
Khanam et al	2015	typhi	72	15
Khatun et al	2018	typhi	431	117
Siddiky et al	2021	typhimurium	15	NA
Siddiky et al	2021	typhimurium	11	NA
Siddiky et al	2021	typhimurium	6	NA
Siddiky et al	2021	enteritidis	5	NA
Shahunja et al	2020	typhi	138	NA
Shahunja et al	2020	paratyphi A	9	NA
Karim et al	2020	spp	11	NA
Yu et al	2018	typhi	1425	336
Garbern et al	2021	spp	1198	NA
Tonmoy Debnath	2018	typhi	6	NA
Rahman et al	2018	spp	2	NA
Rahman et al	2018	spp	29	NA
Rahman et al	2018	spp	6	NA
Mahfuzul et al	2018	spp	36	NA
Faruq et al	2016	spp	20	NA
Faruq et al	2016	spp	25	NA
Al-Salahuddin et al	2015	spp	18	NA
Saifullah et al	2016	spp	17	NA
Hassan et al	2019	spp	103	NA
Kabir et al	2106	spp	46	NA
Mahbub et al	2010	spp	8	NA
Sobur et al	2019	spp	136	NA
Kabir et al	2018	spp	14	NA
Kamal et al	2013	spp	76	NA
Sobur et al	2019	spp	34	NA
Sahadat et al	2012	spp	40	NA
Tareq et al	2016	spp	111	NA
Begum et al	2010	spp	7	2
Begum et al	2010	spp	6	2
Begum et al	2010	spp	6	0
Mahmud et al	2011	spp	131	NA
Mahmud et al	2011	spp	106	NA
Ashfaq	2019	typhi	239	NA
Ashfaq	2019	paratyphi A	53	NA
Akhtar	2010	spp	14	NA
Yasmin	2020	enteritidis	21	NA
Yasmin	2020	pullorum	34	NA
Yasmin	2020	spp	12	NA
Qamar	2014	typhi	1726	NA
Qamar	2014	paratyphi A	2576	NA
Koondhar	2020	spp	62	NA
Haq	2017	spp	50	NA
Khan	2019	spp	234	NA
Rahman	2014	spp	65	NA
Qamar	2020	typhi	281	NA
Qamar	2020	paratyphi A	89	NA
Qamar	2020	paratyphi B	121	NA
Qamar	2020	typhimurium	328	NA
Soomro	2010	enteritidis	16	NA
Soomro	2010	typhi	11	NA
Soomro	2010	pullorum	7	NA
Soomro	2010	typhimurium	4	NA
Fowler et al.	2021	paratyphi B	103	NA
Kankasar et al.	2011	typhi	9	NA
Khadka et al.	2021	enterica	90	NA
Nelson et al.	2020	enterica	31	NA
Nelson et al.	2020	enterica	126	NA
Saud et al.	2019	spp	12	NA
Shrestha et al.	2010	enterica	67	NA
Gupta et al.	2020	paratyphi A	22	NA
Gupta et al.	2020	typhi	18	NA
Lamichhane et al.	2014	enterica	12	NA
Bahadur et al.	2016	enterica	26	NA
Pokharel et al.	2016	paratyphi A	33	NA
Pokharel et al.	2016	typhi	59	NA
Maharjan et al.	2021	paratyphi A	29	0
Maharjan et al.	2021	typhi	11	0
Penjor et al.	2016	paratyphi A	23	NA
Tegner et al.	2019	Virchow	2	NA
Iyer et al.	2017	typhi	408	15
Iyer et al.	2017	paratyphi A	73	1
Bangera et al.	2019	spp	58	17
Sharma et al.	2020	kentucky	39	0
Sharma et al.	2020	virchow	18	0
Sharma et al.	2020	weltevereden	1	0
Sharma et al.	2020	bareilly	1	0
Sharma et al.	2020	stanley	1	0
Sharma et al.	2020	enteridis	1	0
Sharma et al.	2020	worthington	1	0
Dutta et al.	2014	typhi	77	14
Dutta et al.	2014	paratyphi A	25	0
Makkar et al.	2018	typhi	623	38
Makkar et al.	2018	paratyphi A	157	11
Patel et al.	2020	spp	12	NA
Milton et al.	2018	spp	16	2
Naik et al.	2015	spp	32	NA
Mishra et al.	2015	typhi	46	4
Mishra et al.	2015	paratyphi A	14	0
Kalambhe et al.	2015	spp	10	NA
Menezes et al.	2016	paratyphi A	284	39
Singh et al.	2013	indica	36	1
Singh et al.	2013	salamae	7	0
Singh et al.	2013	houtenae	4	0
Sharma et al.	2018	typhi	771	98
Sharma et al.	2018	paratyphi A	294	17
Wani et al.	2013	typhi	2	2
Wani et al.	2013	enteridis	1	1
Geetha et al.	2014	typhi	31	1
Geetha et al.	2014	paratyphi A	27	1
Dash et al.	2019	typhi	36	3
Dash et al.	2019	paratyphi A	15	1
Mahindroo et al.	2019	kentucky	6	NA
Mahindroo et al.	2019	kentucky	17	NA
Uppal et al.	2015	typhi	7	NA
Uppal et al.	2015	typhimurium	6	NA
Mahapatra et al.	2016	typhi	27	0
Mahapatra et al.	2016	paratyphi A	140	0
Yangzom et al.	2020	spp	122	10
Rathaur et al.	2014	spp	38	9
Ballal et al.	2016	spp	64	0
Thamizmani et al.	2012	typhi	6	6
Bandyopadhyay et al.	2018	typhi	116	8
Bandyopadhyay et al.	2018	paratyphi B	16	0
Rose et al.	2014	spp	349	NA
Chandrasekaran et al.	2011	typhi	3	NA
Sugandhi et al.	2014	spp	2	NA
Narain et al.	2015	typhi	220	72
Narain et al.	2015	paratyphi B	5	1
Sharma et al.	2019	kentucky	52	NA
Sharma et al.	2019	virchow	12	NA
Sharma et al.	2019	typhimurium	5	NA
Singh et al.	2013	spp	26	6

## Sheet: genta
author	year	sero	tfs	genta
Mridha D	2020	spp	110	NA
Sarker et al	2021	spp	20	1
M Abdus sobur	2019	spp	60	5
M Abdus sobur	2019	spp	76	4
Ahmed et al	2017	typhi	14015	NA
Ahmed et al	2017	paratyphi A	14015	NA
Shahunja, K. M.	2015	spp	20	NA
Shahunja, K. M.	2015	typhi	60	NA
Md Bashir	2021	spp	82	27
Khanam et al	2015	typhi	72	NA
Khatun et al	2018	typhi	431	NA
Siddiky et al	2021	typhimurium	15	13
Siddiky et al	2021	typhimurium	11	8
Siddiky et al	2021	typhimurium	6	3
Siddiky et al	2021	enteritidis	5	4
Shahunja et al	2020	typhi	138	0
Shahunja et al	2020	paratyphi A	9	0
Karim et al	2020	spp	11	0
Yu et al	2018	typhi	1425	NA
Garbern et al	2021	spp	1198	NA
Tonmoy Debnath	2018	typhi	6	2
Rahman et al	2018	spp	2	0
Rahman et al	2018	spp	29	4
Rahman et al	2018	spp	6	0
Mahfuzul et al	2018	spp	36	18
Faruq et al	2016	spp	20	NA
Faruq et al	2016	spp	25	NA
Al-Salahuddin et al	2015	spp	18	1
Saifullah et al	2016	spp	17	4
Hassan et al	2019	spp	103	NA
Kabir et al	2106	spp	46	0
Mahbub et al	2010	spp	8	NA
Sobur et al	2019	spp	136	9
Kabir et al	2018	spp	14	0
Kamal et al	2013	spp	76	13
Sobur et al	2019	spp	34	2
Sahadat et al	2012	spp	40	8
Tareq et al	2016	spp	111	NA
Begum et al	2010	spp	7	0
Begum et al	2010	spp	6	0
Begum et al	2010	spp	6	0
Mahmud et al	2011	spp	131	NA
Mahmud et al	2011	spp	106	NA
Ashfaq	2019	typhi	239	NA
Ashfaq	2019	paratyphi A	53	NA
Akhtar	2010	spp	14	13
Yasmin	2020	enteritidis	21	11
Yasmin	2020	pullorum	34	21
Yasmin	2020	spp	12	9
Qamar	2014	typhi	1726	NA
Qamar	2014	paratyphi A	2576	NA
Koondhar	2020	spp	62	43
Haq	2017	spp	50	5
Khan	2019	spp	234	32
Rahman	2014	spp	65	NA
Qamar	2020	typhi	281	19
Qamar	2020	paratyphi A	89	4
Qamar	2020	paratyphi B	121	0
Qamar	2020	typhimurium	328	33
Soomro	2010	enteritidis	16	0
Soomro	2010	typhi	11	0
Soomro	2010	pullorum	7	0
Soomro	2010	typhimurium	4	0
Fowler et al.	2021	paratyphi B	103	2
Kankasar et al.	2011	typhi	9	NA
Khadka et al.	2021	enterica	90	NA
Nelson et al.	2020	enterica	31	NA
Nelson et al.	2020	enterica	126	NA
Saud et al.	2019	spp	12	0
Shrestha et al.	2010	enterica	67	0
Gupta et al.	2020	paratyphi A	22	3
Gupta et al.	2020	typhi	18	0
Lamichhane et al.	2014	enterica	12	NA
Bahadur et al.	2016	enterica	26	3
Pokharel et al.	2016	paratyphi A	33	NA
Pokharel et al.	2016	typhi	59	NA
Maharjan et al.	2021	paratyphi A	29	NA
Maharjan et al.	2021	typhi	11	NA
Penjor et al.	2016	paratyphi A	23	6
Tegner et al.	2019	Virchow	2	0
Iyer et al.	2017	typhi	408	NA
Iyer et al.	2017	paratyphi A	73	NA
Bangera et al.	2019	spp	58	10
Sharma et al.	2020	kentucky	39	10
Sharma et al.	2020	virchow	18	15
Sharma et al.	2020	weltevereden	1	0
Sharma et al.	2020	bareilly	1	0
Sharma et al.	2020	stanley	1	0
Sharma et al.	2020	enteridis	1	0
Sharma et al.	2020	worthington	1	0
Dutta et al.	2014	typhi	77	0
Dutta et al.	2014	paratyphi A	25	0
Makkar et al.	2018	typhi	623	NA
Makkar et al.	2018	paratyphi A	157	NA
Patel et al.	2020	spp	12	NA
Milton et al.	2018	spp	16	0
Naik et al.	2015	spp	32	2
Mishra et al.	2015	typhi	46	NA
Mishra et al.	2015	paratyphi A	14	NA
Kalambhe et al.	2015	spp	10	0
Menezes et al.	2016	paratyphi A	284	NA
Singh et al.	2013	indica	36	0
Singh et al.	2013	salamae	7	0
Singh et al.	2013	houtenae	4	0
Sharma et al.	2018	typhi	771	NA
Sharma et al.	2018	paratyphi A	294	NA
Wani et al.	2013	typhi	2	0
Wani et al.	2013	enteridis	1	0
Geetha et al.	2014	typhi	31	NA
Geetha et al.	2014	paratyphi A	27	NA
Dash et al.	2019	typhi	36	NA
Dash et al.	2019	paratyphi A	15	NA
Mahindroo et al.	2019	kentucky	6	NA
Mahindroo et al.	2019	kentucky	17	NA
Uppal et al.	2015	typhi	7	1
Uppal et al.	2015	typhimurium	6	0
Mahapatra et al.	2016	typhi	27	NA
Mahapatra et al.	2016	paratyphi A	140	NA
Yangzom et al.	2020	spp	122	NA
Rathaur et al.	2014	spp	38	NA
Ballal et al.	2016	spp	64	NA
Thamizmani et al.	2012	typhi	6	2
Bandyopadhyay et al.	2018	typhi	116	NA
Bandyopadhyay et al.	2018	paratyphi B	16	NA
Rose et al.	2014	spp	349	NA
Chandrasekaran et al.	2011	typhi	3	0
Sugandhi et al.	2014	spp	2	NA
Narain et al.	2015	typhi	220	104
Narain et al.	2015	paratyphi B	5	3
Sharma et al.	2019	kentucky	52	NA
Sharma et al.	2019	virchow	12	NA
Sharma et al.	2019	typhimurium	5	NA
Singh et al.	2013	spp	26	2

## Sheet: tetra
author	year	sero	tfs	tetra
Mridha D	2020	spp	110	10
Sarker et al	2021	spp	20	NA
M Abdus sobur	2019	spp	60	54
M Abdus sobur	2019	spp	76	64
Ahmed et al	2017	typhi	14015	NA
Ahmed et al	2017	paratyphi A	14015	NA
Shahunja, K. M.	2015	spp	20	NA
Shahunja, K. M.	2015	typhi	60	NA
Md Bashir	2021	spp	82	NA
Khanam et al	2015	typhi	72	NA
Khatun et al	2018	typhi	431	NA
Siddiky et al	2021	typhimurium	15	13
Siddiky et al	2021	typhimurium	11	8
Siddiky et al	2021	typhimurium	6	6
Siddiky et al	2021	enteritidis	5	4
Shahunja et al	2020	typhi	138	NA
Shahunja et al	2020	paratyphi A	9	NA
Karim et al	2020	spp	11	11
Yu et al	2018	typhi	1425	NA
Garbern et al	2021	spp	1198	0
Tonmoy Debnath	2018	typhi	6	1
Rahman et al	2018	spp	2	NA
Rahman et al	2018	spp	29	NA
Rahman et al	2018	spp	6	NA
Mahfuzul et al	2018	spp	36	36
Faruq et al	2016	spp	20	NA
Faruq et al	2016	spp	25	NA
Al-Salahuddin et al	2015	spp	18	12
Saifullah et al	2016	spp	17	NA
Hassan et al	2019	spp	103	88
Kabir et al	2106	spp	46	8
Mahbub et al	2010	spp	8	NA
Sobur et al	2019	spp	136	118
Kabir et al	2018	spp	14	12
Kamal et al	2013	spp	76	NA
Sobur et al	2019	spp	34	34
Sahadat et al	2012	spp	40	24
Tareq et al	2016	spp	111	95
Begum et al	2010	spp	7	0
Begum et al	2010	spp	6	0
Begum et al	2010	spp	6	6
Mahmud et al	2011	spp	131	NA
Mahmud et al	2011	spp	106	NA
Ashfaq	2019	typhi	239	NA
Ashfaq	2019	paratyphi A	53	NA
Akhtar	2010	spp	14	5
Yasmin	2020	enteritidis	21	13
Yasmin	2020	pullorum	34	20
Yasmin	2020	spp	12	7
Qamar	2014	typhi	1726	NA
Qamar	2014	paratyphi A	2576	NA
Koondhar	2020	spp	62	45
Haq	2017	spp	50	NA
Khan	2019	spp	234	151
Rahman	2014	spp	65	NA
Qamar	2020	typhi	281	NA
Qamar	2020	paratyphi A	89	NA
Qamar	2020	paratyphi B	121	NA
Qamar	2020	typhimurium	328	NA
Soomro	2010	enteritidis	16	15
Soomro	2010	typhi	11	10
Soomro	2010	pullorum	7	7
Soomro	2010	typhimurium	4	4
Fowler et al.	2021	paratyphi B	103	NA
Kankasar et al.	2011	typhi	9	NA
Khadka et al.	2021	enterica	90	NA
Nelson et al.	2020	enterica	31	29
Nelson et al.	2020	enterica	126	124
Saud et al.	2019	spp	12	0
Shrestha et al.	2010	enterica	67	62
Gupta et al.	2020	paratyphi A	22	NA
Gupta et al.	2020	typhi	18	NA
Lamichhane et al.	2014	enterica	12	1
Bahadur et al.	2016	enterica	26	NA
Pokharel et al.	2016	paratyphi A	33	NA
Pokharel et al.	2016	typhi	59	NA
Maharjan et al.	2021	paratyphi A	29	NA
Maharjan et al.	2021	typhi	11	NA
Penjor et al.	2016	paratyphi A	23	22
Tegner et al.	2019	Virchow	2	0
Iyer et al.	2017	typhi	408	NA
Iyer et al.	2017	paratyphi A	73	NA
Bangera et al.	2019	spp	58	NA
Sharma et al.	2020	kentucky	39	NA
Sharma et al.	2020	virchow	18	NA
Sharma et al.	2020	weltevereden	1	NA
Sharma et al.	2020	bareilly	1	NA
Sharma et al.	2020	stanley	1	NA
Sharma et al.	2020	enteridis	1	NA
Sharma et al.	2020	worthington	1	NA
Dutta et al.	2014	typhi	77	14
Dutta et al.	2014	paratyphi A	25	0
Makkar et al.	2018	typhi	623	NA
Makkar et al.	2018	paratyphi A	157	NA
Patel et al.	2020	spp	12	0
Milton et al.	2018	spp	16	1
Naik et al.	2015	spp	32	NA
Mishra et al.	2015	typhi	46	NA
Mishra et al.	2015	paratyphi A	14	NA
Kalambhe et al.	2015	spp	10	NA
Menezes et al.	2016	paratyphi A	284	NA
Singh et al.	2013	indica	36	0
Singh et al.	2013	salamae	7	0
Singh et al.	2013	houtenae	4	1
Sharma et al.	2018	typhi	771	NA
Sharma et al.	2018	paratyphi A	294	NA
Wani et al.	2013	typhi	2	NA
Wani et al.	2013	enteridis	1	NA
Geetha et al.	2014	typhi	31	NA
Geetha et al.	2014	paratyphi A	27	NA
Dash et al.	2019	typhi	36	NA
Dash et al.	2019	paratyphi A	15	NA
Mahindroo et al.	2019	kentucky	6	NA
Mahindroo et al.	2019	kentucky	17	NA
Uppal et al.	2015	typhi	7	NA
Uppal et al.	2015	typhimurium	6	NA
Mahapatra et al.	2016	typhi	27	NA
Mahapatra et al.	2016	paratyphi A	140	NA
Yangzom et al.	2020	spp	122	NA
Rathaur et al.	2014	spp	38	NA
Ballal et al.	2016	spp	64	NA
Thamizmani et al.	2012	typhi	6	4
Bandyopadhyay et al.	2018	typhi	116	NA
Bandyopadhyay et al.	2018	paratyphi B	16	NA
Rose et al.	2014	spp	349	NA
Chandrasekaran et al.	2011	typhi	3	2
Sugandhi et al.	2014	spp	2	NA
Narain et al.	2015	typhi	220	NA
Narain et al.	2015	paratyphi B	5	NA
Sharma et al.	2019	kentucky	52	52
Sharma et al.	2019	virchow	12	12
Sharma et al.	2019	typhimurium	5	5
Singh et al.	2013	spp	26	6

[truncated: 2 more sheets: Nali, triSul]
